# Supplementary material for: Ex vivo Quantitative Proteomic Analysis of Serotonin Transporter Interactome: Network Impact of the SERT Ala56 Coding Variant
Source: Front Mol Neurosci. 2020 Jun 8;13:89. doi: 10.3389/fnmol.2020.00089 (PMC7295033; doi:10.3389/fnmol.2020.00089)
Supplement: Supplementary file 1 [file Table_1.XLSX]

## Sheet: Sheet1
Supplementary Table 1. Quantitative Proteomic Analyses of In Vivo Serotonin Transporter Interacting Proteins
					WT		SERT KO		SERT Ala56		log2 WT/SERT Ala56
Previously Desribed	SFARI Gene	Proteins (459/1050)	Gene Name	Uniprot Accession #	Normalize Precuror Intensity	Normalized Spectral Counts	Normalize Precuror Intensity	Normalized Spectral Counts	Normalize Precuror Intensity	Normalized Spectral Counts	Precuror Ion Intensity	Spectral Counts
		CD109 antigen	Cd109	Q8R422	0	0	0	0	25.6	4.4968	-25.6	-2.45859
		Rho GTPase-activating protein 42	Arhgap42	B2RQE8	0	0	0	0	24.94	3.3726	-24.94	-2.12849
*		Serine/threonine-protein phosphatase 2A 55 kDa regulatory subunit B gamma isoform 1	Ppp2r2c	Q8BG02	0	0	0	0	24.23	11.242	-24.23	-3.61377
		Centrosomal protein of 131 kDa	Cep131	Q62036	0	0	0	0	24.15	6.7451	-24.15	-2.95328
		Inter-alpha-trypsin inhibitor heavy chain H2	Itih2	Q61703	0	0	0	0	23.93	5.621	-23.93	-2.72705
		Metastasis-associated protein MTA2	Mta2	Q9R190	0	0	0	0	23.66	2.2484	-23.66	-1.69973
		Complement C1q subcomponent subunit C	C1qc	Q02105	0	0	0	0	23.28	2.2484	-23.28	-1.69973
		Glutathione S-transferase P 1	Gstp1	P19157	0	0	0	0	23.27	7.8693	-23.27	-3.14882
		Tolloid-like protein 1	Tll1	Q62381	0	0	0	0	23.09	2.2484	-23.09	-1.69973
		Aldose reductase-related protein 2	Akr1b8	P45377	0	0	0	0	23.09	6.7451	-23.09	-2.95328
		Carbonic anhydrase 12	Ca12	Q8CI85	0	0	0	0	22.98	4.4968	-22.98	-2.45859
		ATP synthase subunit delta, mitochondrial	Atp5d	Q9D3D9	0	0	0	0	22.97	4.4968	-22.97	-2.45859
*		Protein transport protein Sec23A	Sec23a	Q01405	0	0	0	0	22.66	5.621	-22.66	-2.72705
		Coronin-2B	Coro2b	Q8BH44	0	0	0	0	22.49	3.3726	-22.49	-2.12849
		Golgi-associated plant pathogenesis-related protein 1	Glipr2	Q9CYL5	0	0	0	0	22.38	5.621	-22.38	-2.72705
		Protein transport protein Sec61 subunit alpha isoform 1	Sec61a1	P61620	0	0	0	0	22.32	3.3726	-22.32	-2.12849
		Synaptophysin	Syp	Q62277	0	0	0	0	22.32	5.621	-22.32	-2.72705
		SPATS2-like protein	Spats2l	Q91WJ7	0	0	0	0	22.31	2.2484	-22.31	-1.69973
		78 kDa glucose-regulated protein	Hspa5	P20029	0	0	0	0	22.15	15.739	-22.15	-4.06514
		Thioredoxin-dependent peroxide reductase, mitochondrial	Prdx3	P20108	0	0	0	0	22.09	6.7451	-22.09	-2.95328
		Septin-5	Sept5	Q9Z2Q6	0	0	0	0	22.03	2.2484	-22.03	-1.69973
*		14-3-3 protein eta	Ywhah	P68510	0	0	0	0	22.02	15.739	-22.02	-4.06514
		Homer protein homolog	Homer3	Q99JP6	0	0	0	0	21.88	4.4968	-21.88	-2.45859
	*	Tetratricopeptide repeat protein 25	Ttc25	Q9D4B2	0	0	0	0	21.69	4.4968	-21.69	-2.45859
		Acrosin-binding protein	Acrbp	Q3V140	0	0	0	0	21.67	3.3726	-21.67	-2.12849
		Calcium uptake protein 1, mitochondrial	Micu1	Q8VCX5	0	0	0	0	21.65	2.2484	-21.65	-1.69973
		Tudor and KH domain-containing protein	Tdrkh	Q80VL1	0	0	0	0	21.57	3.3726	-21.57	-2.12849
		Membrane-associated phosphatidylinositol transfer protein 2	Pitpnm2	Q6ZPQ6	0	0	0	0	21.48	2.2484	-21.48	-1.69973
		Mitochondrial import receptor subunit TOM70	Tomm70a	Q9CZW5	0	0	0	0	21.28	6.7451	-21.28	-2.95328
	*	Lipoprotein lipase	Lpl	P11152	0	0	0	0	21.05	2.2484	-21.05	-1.69973
		Ubiquitin-associated domain-containing protein 2	Ubac2	Q8R1K1	0	0	0	0	20.99	2.2484	-20.99	-1.69973
		Oxysterol-binding protein-related protein 3	Osbpl3	Q9DBS9	0	0	0	0	20.93	2.2484	-20.93	-1.69973
		Elongation factor 1-gamma	Eef1g	Q9D8N0	0	0	0	0	20.93	3.3726	-20.93	-2.12849
	*	Ral GTPase-activating protein subunit beta	Ralgapb	Q8BQZ4	0	0	0	0	20.88	2.2484	-20.88	-1.69973
		Serine/threonine-protein kinase PRP4 homolog	Prpf4b	Q61136	0	0	0	0	20.81	4.4968	-20.81	-2.45859
		UPF0258 protein KIAA1024	Kiaa1024	Q8K3V7	0	0	0	0	20.45	3.3726	-20.45	-2.12849
		Ryanodine receptor 2	Ryr2	E9Q401	0	0	0	0	20.35	4.4968	-20.35	-2.45859
		PH and SEC7 domain-containing protein 1	Psd	Q5DTT2	0	0	0	0	20.31	3.3726	-20.31	-2.12849
		Inactive ubiquitin carboxyl-terminal hydrolase 54	Usp54	Q8BL06	0	0	0	0	20.23	2.2484	-20.23	-1.69973
		Small conductance calcium-activated potassium channel protein 2	Kcnn2	P58390	0	0	0	0	19.98	3.3726	-19.98	-2.12849
		Arginine and glutamate-rich protein 1	Arglu1	Q3UL36	20.71	3.4791	0	0	25.4	13.49	-0.294501	-1.69378
		Disintegrin and metalloproteinase domain-containing protein 22	Adam22	Q9R1V6	22.38	11.133	23.05	4.4555	25.08	8.9935	-0.164327	0.279874
		Leucine zipper protein 1	Luzp1	Q8R4U7	20.8	5.5666	0	0	23.26	16.863	-0.161268	-1.44376
		Retinol dehydrogenase 13	Rdh13	Q8CEE7	21.64	2.0875	0	0	23.81	4.4968	-0.137867	-0.832153
		Disks large homolog 1	Dlg1	Q811D0	22.23	22.962	23.28	16.337	24.15	46.092	-0.119515	-0.974734
		Double zinc ribbon and ankyrin repeat-containing protein 1	Dzank1	Q8C008	21.06	5.5666	20.79	2.9703	22.85	6.7451	-0.117689	-0.238137
		F-actin-capping protein subunit alpha-1	Capza1	P47753	22.98	12.525	0	0	24.93	8.9935	-0.117504	0.436567
		Regulator of nonsense transcripts 1	Upf1	Q9EPU0	21.63	5.5666	0	0	23.45	4.4968	-0.116554	0.256555
		Serine/threonine-protein kinase MARK2	Mark2	Q05512	21.95	11.829	23.03	5.9406	23.72	14.614	-0.111883	-0.283431
**		Septin-11	Sep11	Q8C1B7	22.62	22.962	22.01	8.9109	24.39	23.608	-0.108691	-0.0383791
		Vesicular inhibitory amino acid transporter	Slc32a1	O35633	21.5	1.3917	0	0	23.12	4.4968	-0.104805	-1.20056
		Septin-8	Sept8	Q8CHH9	24.59	31.312	25.22	17.822	26.35	37.098	-0.0997312	-0.237645
		Fragile X mental retardation syndrome-related protein 1	Fxr1	Q61584	22.71	14.612	22	2.9703	24.23	16.863	-0.0934667	-0.194319
		Mitochondrial pyruvate carrier 1	Mpc1	P63030	21.57	1.3917	0	0	22.91	5.621	-0.0869513	-1.46901
		Very-long-chain enoyl-CoA reductase	Tecr	Q9CY27	23.01	9.7416	22.35	5.9406	24.41	14.614	-0.0852113	-0.539631
	*	Arf-GAP with GTPase, ANK repeat and PH domain-containing protein 1	Agap1	Q8BXK8	23.19	18.091	22.27	7.4258	24.58	19.111	-0.0839821	-0.0750921
		Fibronectin	Fn1	P11276	22.04	6.2624	22.84	4.4555	23.34	10.118	-0.0826803	-0.614379
		Coronin-1C	Coro1c	Q9WUM4	23.58	14.612	23.65	4.4555	24.93	11.242	-0.0803192	0.350816
		Sulfide:quinone oxidoreductase, mitochondrial	Sqrdl	Q9R112	22.55	10.437	0	0	23.76	17.987	-0.0754074	-0.731303
	*	Fragile X mental retardation protein 1 homolog	Fmr1	P35922	22.16	7.6541	0	0	23.32	10.118	-0.0736099	-0.361442
		Gamma-adducin	Add3	Q9QYB5	22.93	12.525	21.96	5.9406	24.08	11.242	-0.070599	0.143789
		Inositol 1,4,5-trisphosphate receptor type 2	Itpr2	Q9Z329	23.34	1.3917	0	0	24.51	7.8693	-0.0705659	-1.89078
	*	Nck-associated protein 1	Nckap1	P28660	22.07	13.221	22.56	5.9406	23.17	16.863	-0.0701714	-0.328951
		Poly(U)-binding-splicing factor PUF60	Puf60	Q3UEB3	23.13	9.7416	22.61	7.4258	24.28	24.732	-0.0700032	-1.26035
		Spectrin alpha chain, erythrocytic 1 O	Spta1	P08032	22.06	18.787	0	0	23.1	35.974	-0.0664601	-0.901958
		Serine/threonine-protein kinase MARK1	Mark1	Q8VHJ5	22.14	14.612	21.04	5.9406	23.15	23.608	-0.064357	-0.656472
		Single-stranded DNA-binding protein, mitochondrial	Ssbp1	Q9CYR0	20.91	2.0875	0	0	21.81	6.7451	-0.0607967	-1.32684
		Protein phosphatase 1 regulatory subunit 12A	Ppp1r12a	Q9DBR7	21.92	7.6541	0	0	22.85	5.621	-0.0599464	0.386335
	*	Casein kinase I isoform epsilon	Csnk1e	Q9JMK2	22.6	9.0457	0	0	23.42	6.7451	-0.0514183	0.375222
		RalBP1-associated Eps domain-containing protein 1	Reps1	O54916	23.86	13.917	23.13	5.9406	24.66	17.987	-0.0475788	-0.348055
		Catalase	Cat	P24270	22.37	2.0875	0	0	23.12	7.8693	-0.0475761	-1.52238
	*	Gamma-aminobutyric acid type B receptor subunit 2	Gabbr2	Q80T41	22.34	6.9583	22.14	2.9703	23.06	10.118	-0.0457633	-0.482365
		ATP synthase subunit O, mitochondrial	Atp5o	Q9DB20	24.4	9.0457	22.96	4.4555	25.18	10.118	-0.0453971	-0.146319
		WD repeat-containing protein 47	Wdr47	Q8CGF6	21.08	6.2624	0	0	21.7	5.621	-0.0418202	0.133397
	*	Rho GTPase-activating protein 32	Arhgap32	Q811P8	21.26	8.3499	0	0	21.88	10.118	-0.0414711	-0.249874
		Centrosomal protein of 170 kDa protein B	Cep170b	Q80U49	21.44	9.7416	0	0	22.03	14.614	-0.0391646	-0.539631
		Tropomyosin alpha-3 chain	Tpm3	P21107	21.52	8.3499	19.44	2.9703	22.08	6.7451	-0.0370621	0.271667
		Spermatogenesis-associated serine-rich protein 2	Spats2	Q8K1N4	21.19	4.8708	0	0	21.72	6.7451	-0.0356405	-0.399727
		Leucine-rich repeat-containing protein 7	Lrrc7	Q80TE7	22.2	17.396	21.48	5.9406	22.71	15.739	-0.032768	0.136179
		TNF receptor-associated factor 3	Traf3	Q60803	24.57	50.795	23.75	29.703	25.09	60.706	-0.0302146	-0.252598
		Brain-enriched guanylate kinase-associated protein	Begain	Q68EF6	22.6	12.525	0	0	23.07	13.49	-0.0296952	-0.099429
		Disks large-associated protein 4	Dlgap4	B1AZP2	22.19	9.7416	0	0	22.65	7.8693	-0.0296014	0.276317
		Disks large homolog 4	Dlg4	Q62108	24.26	60.537	24.17	28.218	24.75	59.582	-0.028849	0.0225649
		Signal-induced proliferation-associated 1-like protein 1	Sipa1l1	Q8C0T5	20.89	3.4791	0	0	21.29	2.2484	-0.0273635	0.46348
		Probable phospholipid-transporting ATPase IIA	Atp9a	O70228	21.07	2.0875	0	0	21.45	6.7451	-0.0257873	-1.32684
		Rho GTPase-activating protein 23	Arhgap23	Q69ZH9	22.3	4.8708	20.77	4.4555	22.69	10.118	-0.0250129	-0.921268
		Voltage-gated potassium channel subunit beta-2	Kcnab2	P62482	24.13	9.0457	23.92	4.4555	24.53	10.118	-0.0237193	-0.146319
**	*	Calcium/calmodulin-dependent protein kinase type II subunit beta	Camk2b	P28652	23.65	58.449	23.34	26.733	24.02	8.9935	-0.022396	2.57259
		Casein kinase I isoform alpha	Csnk1a1	Q8BK63	22.07	1.3917	0	0	22.4	4.4968	-0.0214121	-1.20056
*		cAMP-dependent protein kinase type II-alpha regulatory subunit	Prkar2a	P12367	22.2	2.7833	0	0	22.53	5.621	-0.0212876	-0.807404
**		Contactin-associated protein 1	Cntnap1	O54991	22.35	5.5666	0	0	22.67	7.8693	-0.0205096	-0.433674
		Vacuolar protein sorting-associated protein 13C	Vps13c	Q8BX70	22.61	39.662	21.33	8.9109	22.93	53.961	-0.0202754	-0.434727
		PTB domain-containing engulfment adapter protein 1	Gulp1	Q8K2A1	23.37	4.175	22.86	5.9406	23.69	13.49	-0.0196205	-1.48543
		Rho GTPase-activating protein 26	Arhgap26	Q6ZQ82	23.02	10.437	22.02	4.4555	23.32	11.242	-0.01868	-0.0981306
		Leucine-rich repeat and calponin homology domain-containing protein 1	Lrch1	P62046	23.55	10.437	0	0	23.84	6.7451	-0.0176572	0.562353
	*	Neurofilament light polypeptide	Nefl	P08551	27.16	179.52	25.14	81.684	27.49	196.73	-0.0174234	-0.131373
		Microtubule-associated protein RP/EB family member 2	Mapre2	Q8R001	22.34	2.7833	0	0	22.59	5.621	-0.0160551	-0.807404
		STE20/SPS1-related proline-alanine-rich protein kinase	Stk39	Q9Z1W9	23.56	8.3499	0	0	23.81	5.621	-0.0152281	0.497902
		Mitochondrial carrier homolog 1	Mtch1	Q791T5	23.31	6.9583	0	0	23.55	7.8693	-0.0147781	-0.15636
		AP-1 complex subunit beta-1	Ap1b1	O35643	23.75	40.358	21.66	19.307	23.99	43.843	-0.0145056	-0.116716
		Membrane-associated guanylate kinase, WW and PDZ domain-containing protein 2	Magi2	Q9WVQ1	22.4	6.9583	0	0	22.61	8.9935	-0.0134623	-0.32853
		Tyrosine-protein kinase Yes	Yes1	Q04736	23.73	2.0875	0	0	23.95	2.2484	-0.0133136	-0.0732902
		Disks large-associated protein 1	Dlgap1	Q9D415	23.3	12.525	0	0	23.51	8.9935	-0.0129446	0.436567
		Serine/threonine-protein phosphatase PGAM5, mitochondrial	Pgam5	Q8BX10	22.64	3.4791	0	0	22.79	7.8693	-0.00952697	-0.985611
		Activated CDC42 kinase 1	Tnk2	O54967	23.45	4.175	0	0	23.6	11.242	-0.00919894	-1.24221
		Tight junction protein ZO-2	Tjp2	Q9Z0U1	22.94	14.612	21.76	2.9703	23.08	17.987	-0.00877783	-0.282357
		Actin-binding LIM protein 3	Ablim3	Q69ZX8	22.23	7.6541	0	0	22.35	14.614	-0.00776688	-0.851384
		F-box only protein 41	Fbxo41	Q6NS60	21.76	4.175	0	0	21.87	4.4968	-0.00727466	-0.0870331
	*	SH3 and multiple ankyrin repeat domains protein 3	Shank3	Q4ACU6	22.74	13.221	21.84	5.9406	22.84	7.8693	-0.0063304	0.681131
	*	Catenin beta-1	Ctnnb1	Q02248	24.16	36.879	23.67	22.277	24.25	50.589	-0.00536429	-0.445665
		Unconventional myosin-XVIIIa	Myo18a	Q9JMH9	22.78	40.358	22.04	5.9406	22.85	51.713	-0.00442642	-0.349992
		2-oxoisovalerate dehydrogenase subunit alpha, mitochondrial	Bckdha	P50136	22.11	1.3917	0	0	22.17	2.2484	-0.00390975	-0.441693
		Inter-alpha-trypsin inhibitor heavy chain H1	Itih1	Q61702	23.16	4.8708	0	0	23.2	3.3726	-0.00248955	0.425066
		FERM, RhoGEF and pleckstrin domain-containing protein 1	Farp1	F8VPU2	22.91	6.9583	21.8	2.9703	22.9	8.9935	0.00062986	-0.32853
		Neurofilament heavy polypeptide	Nefh	P19246	25.45	75.149	24.31	43.07	25.43	100.05	0.00113419	-0.408172
		Calcium-binding and coiled-coil domain-containing protein 1	Calcoco1	Q8CGU1	22.21	4.8708	0	0	22.19	8.9935	0.00129973	-0.767433
		Calcium-binding mitochondrial carrier protein SCaMC-2	Slc25a25	A2ASZ8	23.47	5.5666	0	0	23.44	11.242	0.00184527	-0.898621
		Stomatin-like protein 2, mitochondrial	Stoml2	Q99JB2	22.59	4.175	0	0	22.53	14.614	0.00383696	-1.59321
	*	SLIT-ROBO Rho GTPase-activating protein 3	Srgap3	Q812A2	22.3	4.8708	21.79	2.9703	22.24	6.7451	0.00388692	-0.399727
		Unconventional myosin-IXa	Myo9a	Q8C170	21.42	2.0875	0	0	21.32	3.3726	0.00675104	-0.502052
Bait	*	Sodium-dependent serotonin transporter	Slc6a4	Q60857	25.73	33.4	24.69	2.9703	25.6	33.726	0.00730765	-0.0136077
		Microtubule-actin cross-linking factor 1	Macf1	Q9QXZ0	22.99	69.583	22.13	34.159	22.86	132.65	0.00818106	-0.921067
		Microtubule-associated protein RP/EB family member 3	Mapre3	Q6PER3	22.92	2.0875	0	0	22.77	2.2484	0.00947275	-0.0732902
		Protein THEM6	Them6	Q80ZW2	22.37	2.7833	0	0	22.22	2.2484	0.00970644	0.219916
		C-1-tetrahydrofolate synthase, cytoplasmic	Mthfd1	Q922D8	22.08	4.175	0	0	21.89	8.9935	0.0124682	-0.949431
		Rho GTPase-activating protein 21	Arhgap21	Q6DFV3	20.66	1.3917	0	0	20.48	3.3726	0.0126245	-0.870455
		AMP deaminase 3	Ampd3	O08739	22.22	4.8708	0	0	22.01	12.366	0.0136997	-1.18694
		RING finger protein 222	Rnf222	Q8CEF8	23.56	3.4791	0	0	23.33	4.4968	0.0141532	-0.295383
		Actin-related protein 2	Actr2	P61161	23.09	2.7833	0	0	22.86	7.8693	0.0144428	-1.22918
	*	Guanine nucleotide-binding protein G(I)/G(S)/G(T) subunit beta-1	Gnb1	P62874	23.01	2.0875	0	0	22.76	4.4968	0.0157604	-0.832153
**		Synaptotagmin-11	Syt11	Q9R0N3	22.26	2.7833	0	0	22.01	6.7451	0.0162944	-1.03364
		Disks large-associated protein 3	Dlgap3	Q6PFD5	23.94	13.917	22.26	2.9703	23.6	3.3726	0.0206363	1.77039
		Vimentin	Vim	P20152	24.4	22.266	23	13.366	24.04	32.602	0.0214443	-0.530324
		Myotubularin-related protein 5	Sbf1	Q6ZPE2	21.83	9.0457	0	0	21.5	4.4968	0.0219755	0.869914
	*	Tenascin	Tnc	Q80YX1	21.14	2.0875	0	0	20.82	3.3726	0.0220053	-0.502052
		Liprin-alpha-3	Ppfia3	P60469	23.21	12.525	21.63	5.9406	22.81	17.987	0.0250801	-0.489383
		Uncharacterized aarF domain-containing protein kinase 1	Adck1	Q9D0L4	21.03	1.3917	0	0	20.63	4.4968	0.027705	-1.20056
		Huntingtin-interacting protein 1	Hip1	Q8VD75	21.59	4.175	0	0	21.15	3.3726	0.0297056	0.243067
		SH3-containing GRB2-like protein 3-interacting protein 1	Sgip1	Q8VD37	21.9	2.0875	0	0	21.43	3.3726	0.031299	-0.502052
		Disks large homolog 2	Dlg2	Q91XM9	24.13	35.487	23.58	8.9109	23.61	28.105	0.0314299	0.326116
		Protein SCAI	Scai	Q8C8N2	23.39	4.8708	0	0	22.88	5.621	0.0318048	-0.173492
		Sorbin and SH3 domain-containing protein 1	Sorbs1	Q62417	24	18.091	0	0	23.45	19.111	0.0334465	-0.0750921
		Serine/arginine repetitive matrix protein 1	Srrm1	Q52KI8	21.05	1.3917	0	0	20.56	2.2484	0.03398	-0.441693
		Pyruvate carboxylase, mitochondrial	Pc	Q05920	23.66	15.308	22.92	8.9109	23.07	21.36	0.0364321	-0.45534
		Transcriptional activator protein Pur-alpha	Pura	P42669	25.45	26.441	22.55	13.366	24.81	30.353	0.0367439	-0.19227
		BMP-2-inducible protein kinase	Bmp2k	Q91Z96	22.43	9.0457	0	0	21.83	8.9935	0.0391175	0.00751615
		Long-chain-fatty-acid--CoA ligase 6	Acsl6	Q91WC3	21.5	2.7833	0	0	20.91	2.2484	0.0401436	0.219916
	*	Arf-GAP with GTPase, ANK repeat and PH domain-containing protein 2	Agap2	Q3UHD9	22.09	13.917	0	0	21.46	4.4968	0.0417433	1.44029
		ATP-binding cassette sub-family D member 3	Abcd3	P55096	23.33	4.8708	0	0	22.6	6.7451	0.0458635	-0.399727
		IQ motif and SEC7 domain-containing protein 1	Iqsec1	Q8R0S2	24.15	28.529	23.57	13.366	23.39	25.856	0.0461313	0.136888
	*	Homer protein homolog 1	Homer1	Q9Z2Y3	24.14	28.529	22.78	4.4555	23.38	28.105	0.0461507	0.0208655
		Diacylglycerol kinase epsilon	Dgke	Q9R1C6	22.49	4.8708	0	0	21.71	4.4968	0.0509239	0.0949651
		GlC159:J159ial fibrillary acidic protein	Gfap	P03995	25.13	99.503	22.73	11.881	24.2	80.942	0.0544036	0.294564
		Pentatricopeptide repeat domain-containing protein 3, mitochondrial	Ptcd3	Q14C51	22.42	4.175	0	0	21.59	3.3726	0.054423	0.243067
		Neurofilament medium polypeptide	Nefm	P08553	26.21	137.77	22.32	49.01	25.2	185.49	0.0566936	-0.426403
		Tenascin-R	Tnr	Q8BYI9	23.27	11.829	0	0	22.36	3.3726	0.057551	1.55285
		AP-3 complex subunit beta-2	Ap3b2	Q9JME5	22.7	20.179	21.71	5.9406	21.81	11.242	0.0577025	0.790795
		Cyclin-G-associated kinase	Gak	Q99KY4	22.01	2.0875	0	0	21.11	3.3726	0.0602326	-0.502052
		Mitochondrial 2-oxoglutarate/malate carrier protein	Slc25a11	Q9CR62	25.75	32.008	0	0	24.63	13.49	0.0641558	1.18776
		BTB/POZ domain-containing protein KCTD3	Kctd3	Q8BFX3	22.81	4.8708	0	0	21.78	6.7451	0.0666625	-0.399727
		F-actin-capping protein subunit beta	Capzb	P47757	23.85	13.917	23.34	7.4258	22.68	17.987	0.0725686	-0.348055
		Peripheral plasma membrane protein CASK	Cask	O70589	23.3	9.0457	0	0	22.06	5.621	0.0788972	0.601457
		MAP/microtubule affinity-regulating kinase 3	Mark3	Q03141	22.25	13.221	0	0	21.04	19.111	0.0806706	-0.499962
		Peptidyl-glycine alpha-amidating monooxygenase	Pam	P97467	23.53	5.5666	0	0	22.25	4.4968	0.080696	0.256555
		Rab11 family-interacting protein 2	Rab11fip2	G3XA57	23.06	7.6541	0	0	21.71	5.621	0.0870328	0.386335
		Cadherin-2	Cdh2	P15116	23.09	18.091	21.26	4.4555	21.59	8.9935	0.0969049	0.933831
		Elongation factor 2	Eef2	P58252	20.86	3.4791	0	0	19.46	2.2484	0.100227	0.46348
*		14-3-3 protein gamma	Ywhag	P61982	24.06	18.091	0	0	22.44	19.111	0.100564	-0.0750921
		ARF GTPase-activating protein GIT1	Git1	Q68FF6	23.3	6.2624	0	0	21.7	7.8693	0.102635	-0.288374
		Ral GTPase-activating protein subunit alpha-1	Ralgapa1	Q6GYP7	22.63	4.8708	0	0	21.05	4.4968	0.104416	0.0949651
		Junctophilin-3	Jph3	Q9ET77	22.28	3.4791	0	0	20.61	3.3726	0.112405	0.0347175
		WD repeat-containing protein 60	Wdr60	Q8C761	22.34	2.7833	0	0	20.59	2.2484	0.117685	0.219916
		Neurabin-2	Ppp1r9b	Q6R891	22.32	4.175	0	0	20.51	5.621	0.12201	-0.35549
		Serine/threonine-protein kinase MRCK beta	Cdc42bpb	Q7TT50	21.77	2.7833	0	0	19.98	2.2484	0.123785	0.219916
		Epidermal growth factor receptor substrate 15	Eps15	P42567	24.36	29.225	22.42	11.881	22.31	30.353	0.126824	-0.0528612
		Partitioning defective 3 homolog	Pard3	Q99NH2	20.76	2.7833	0	0	18.93	2.2484	0.133132	0.219916
		Paralemmin-1	Palm	Q9Z0P4	22.53	4.8708	0	0	20.53	2.2484	0.134114	0.853828
		Glutamate receptor 2	Gria2	P23819	23.3	9.7416	0	0	21.1	11.242	0.143087	-0.18863
		AP-3 complex subunit delta-1	Ap3d1	O54774	24.05	42.445	23.54	20.792	21.61	23.608	0.154338	0.820063
		Peripherin	Prph	P15331	23.11	7.6541	0	0	20.4	5.621	0.179948	0.386335
		Ganglioside-induced differentiation-associated protein 1	Gdap1	O88741	23.85	4.175	0	0	21.02	5.621	0.182227	-0.35549
		Nuclease EXOG, mitochondrial	Exog	Q8C163	23.56	3.4791	0	0	20.28	2.2484	0.216282	0.46348
		Mitogen-activated protein kinase kinase kinase 13	Map3k13	Q1HKZ5	23.4	6.9583	0	0	19.59	2.2484	0.256391	1.29273
		MAP/microtubule affinity-regulating kinase 4	Mark4	Q8CIP4	22.74	6.9583	21.34	2.9703	18.86	0	0.269903	2.99246
		Peptidyl-prolyl cis-trans isomerase B	Ppib	P24369	23.61	5.5666	0	0	18.68	2.2484	0.337904	1.01542
		Trafficking protein particle complex subunit 10	Trappc10	Q3TLI0	18.66	1.3917	0	0	0	0	18.66	1.25804
		Beta-centractin	Actr1b	Q8R5C5	19.26	1.3917	0	0	0	0	19.26	1.25804
		Protein-glutamine gamma-glutamyltransferase 2	Tgm2	P21981	19.41	1.3917	0	0	0	0	19.41	1.25804
	*	Epiplakin	Eppk1	Q8R0W0	19.61	3.4791	0	0	0	0	19.61	2.16321
		Cleavage and polyadenylation specificity factor subunit 2	Cpsf2	O35218	19.63	1.3917	0	0	0	0	19.63	1.25804
		Neuronal pentraxin-1	Nptx1	Q62443	19.69	1.3917	0	0	0	0	19.69	1.25804
	*	Neurofibromin	Nf1	Q04690	19.79	1.3917	0	0	0	0	19.79	1.25804
		Dihydropyrimidinase-related protein 1	Crmp1	P97427	19.8	6.2624	0	0	0	0	19.8	2.86045
		Adenomatous polyposis coli protein 2	Apc2	Q9Z1K7	19.89	2.0875	0	0	0	0	19.89	1.62644
		Elongator complex protein 1	Ikbkap	Q7TT37	19.9	1.3917	0	0	0	0	19.9	1.25804
		Guanine nucleotide-binding protein-like 3	Gnl3	Q8CI11	20.01	1.3917	0	0	0	0	20.01	1.25804
		Coronin-2A	Coro2a	Q8C0P5	20.05	1.3917	0	0	0	0	20.05	1.25804
		Alpha-1-syntrophin	Snta1	Q61234	20.09	1.3917	0	0	0	0	20.09	1.25804
		ADP-ribosylation factor-like protein 6	Arl6	O88848	20.1	1.3917	0	0	0	0	20.1	1.25804
		E3 ubiquitin-protein ligase HERC2	Herc2	Q4U2R1	20.13	2.7833	0	0	0	0	20.13	1.91965
	*	Mitogen-activated protein kinase 3	Mapk3	Q63844	20.19	2.0875	0	0	0	0	20.19	1.62644
		La-related protein 1	Larp1	Q6ZQ58	20.2	1.3917	0	0	0	0	20.2	1.25804
		Rho GTPase-activating protein 39	Arhgap39	P59281	20.21	2.0875	0	0	0	0	20.21	1.62644
		Eukaryotic translation initiation factor 4B	Eif4b	Q8BGD9	20.23	2.0875	0	0	0	0	20.23	1.62644
		Traf2 and NCK-interacting protein kinase	Tnik	P83510	20.23	2.0875	0	0	0	0	20.23	1.62644
		Angiomotin-like protein 1	Amotl1	Q9D4H4	20.3	1.3917	0	0	0	0	20.3	1.25804
		Adhesion G protein-coupled receptor B2	Adgrb2	Q8CGM1	20.33	1.3917	0	0	0	0	20.33	1.25804
		Pre-B-cell leukemia transcription factor-interacting protein 1	Pbxip1	Q3TVI8	20.38	1.3917	0	0	0	0	20.38	1.25804
		Tripartite motif-containing protein 46	Trim46	Q7TNM2	20.41	1.3917	0	0	0	0	20.41	1.25804
		CLIP-associating protein 1	Clasp1	Q80TV8	20.41	3.4791	0	0	0	0	20.41	2.16321
*	*	Neuroligin-2	Nlgn2	Q69ZK9	20.44	3.4791	0	0	0	0	20.44	2.16321
		Dehydrogenase/reductase SDR family member 7B	Dhrs7b	Q99J47	20.47	1.3917	0	0	0	0	20.47	1.25804
		Fructosamine-3-kinase	Fn3k	Q9ER35	20.48	1.3917	0	0	0	0	20.48	1.25804
		D-3-phosphoglycerate dehydrogenase	Phgdh	Q61753	20.48	2.7833	0	0	0	0	20.48	1.91965
		Optic atrophy 3 protein homolog	Opa3	Q505D7	20.51	1.3917	0	0	0	0	20.51	1.25804
		Long-chain-fatty-acid--CoA ligase ACSBG1	Acsbg1	Q99PU5	20.52	1.3917	0	0	0	0	20.52	1.25804
		Probable ubiquitin carboxyl-terminal hydrolase FAF-X	Usp9x	P70398	20.54	2.0875	0	0	0	0	20.54	1.62644
		Protein LAP2	Erbb2ip	Q80TH2	20.55	6.2624	0	0	0	0	20.55	2.86045
		Lethal(2) giant larvae protein homolog 1	Llgl1	Q80Y17	20.57	1.3917	0	0	0	0	20.57	1.25804
		Neurochondrin	Ncdn	Q9Z0E0	20.57	2.0875	0	0	0	0	20.57	1.62644
		Catenin delta-1	Ctnnd1	P30999	20.58	3.4791	0	0	0	0	20.58	2.16321
		Ceramide kinase	Cerk	Q8K4Q7	20.58	1.3917	0	0	0	0	20.58	1.25804
		Collagen alpha-4(VI) chain	Col6a4	A2AX52	20.6	1.3917	0	0	0	0	20.6	1.25804
**		Synaptotagmin-6	Syt6	Q9R0N8	20.63	1.3917	0	0	0	0	20.63	1.25804
		Regulatory-associated protein of mTOR	Rptor	Q8K4Q0	20.65	2.0875	0	0	0	0	20.65	1.62644
		Ankycorbin	Rai14	Q9EP71	20.69	2.0875	0	0	0	0	20.69	1.62644
		Inactive hydroxysteroid dehydrogenase-like protein 1	Hsdl1	Q8BTX9	20.71	2.7833	0	0	0	0	20.71	1.91965
		Monofunctional C1-tetrahydrofolate synthase, mitochondrial	Mthfd1l	Q3V3R1	20.72	1.3917	0	0	0	0	20.72	1.25804
		Succinyl-CoA:3-ketoacid coenzyme A transferase 1, mitochondrial	Oxct1	Q9D0K2	20.72	2.0875	0	0	0	0	20.72	1.62644
		Aggrecan core protein	Acan	Q61282	20.73	4.175	0	0	0	0	20.73	2.37156
		Microtubule-associated serine/threonine-protein kinase 1	Mast1	Q9R1L5	20.76	2.7833	0	0	0	0	20.76	1.91965
		U4/U6.U5 tri-snRNP-associated protein 1	Sart1	Q9Z315	20.77	1.3917	0	0	0	0	20.77	1.25804
**		Vesicle-associated membrane protein-associated protein A	Vapa	Q9WV55	20.84	2.0875	0	0	0	0	20.84	1.62644
	*	Dynamin-1-like protein	Dnm1l	Q8K1M6	20.85	2.0875	0	0	0	0	20.85	1.62644
		Tyrosine-protein phosphatase non-receptor type 13	Ptpn13	Q64512	20.87	4.175	0	0	0	0	20.87	2.37156
		Glycerol kinase	Gk	Q64516	20.96	2.0875	0	0	0	0	20.96	1.62644
		DCC-interacting protein 13-beta	Appl2	Q8K3G9	20.97	2.0875	0	0	0	0	20.97	1.62644
		Prickle-like protein 2	Prickle2	Q80Y24	21.01	2.0875	0	0	0	0	21.01	1.62644
		Gamma-tubulin complex component 2	Tubgcp2	Q921G8	21.02	2.7833	0	0	0	0	21.02	1.91965
		Neurofascin	Nfasc	Q810U3	21.03	2.0875	0	0	0	0	21.03	1.62644
		Clathrin coat assembly protein AP180	Snap91	Q61548	21.05	1.3917	0	0	0	0	21.05	1.25804
		Sn1-specific diacylglycerol lipase alpha	Dagla	Q6WQJ1	21.05	4.175	0	0	0	0	21.05	2.37156
		Casein kinase II subunit alpha	Csnk2a1	Q60737	21.06	2.0875	0	0	0	0	21.06	1.62644
		Toll-interacting protein	Tollip	Q9QZ06	21.09	2.0875	0	0	0	0	21.09	1.62644
		Tubulin alpha chain-like 3	Tubal3	Q3UX10	21.1	10.437	0	0	0	0	21.1	3.51564
		Leucine zipper putative tumor suppressor 3	Lzts3	A2AHG0	21.1	5.5666	0	0	0	0	21.1	2.71515
		Voltage-dependent R-type calcium channel subunit alpha-1E	Cacna1e	Q61290	21.12	2.0875	0	0	0	0	21.12	1.62644
		WD repeat-containing protein 34	Wdr34	Q5U4F6	21.14	1.3917	0	0	0	0	21.14	1.25804
		Unconventional myosin-If	Myo1f	P70248	21.14	1.3917	0	0	0	0	21.14	1.25804
		CAP-Gly domain-containing linker protein 3	Clip3	B9EHT4	21.15	4.8708	0	0	0	0	21.15	2.55356
		C-Jun-amino-terminal kinase-interacting protein 2	Mapk8ip2	Q9ERE9	21.18	1.3917	0	0	0	0	21.18	1.25804
		Serine/threonine-protein kinase A-Raf	Araf	P04627	21.19	1.3917	0	0	0	0	21.19	1.25804
		Peroxisomal 2,4-dienoyl-CoA reductase	Decr2	Q9WV68	21.21	1.3917	0	0	0	0	21.21	1.25804
		Protein argonaute-2	Ago2	Q8CJG0	21.22	2.0875	0	0	0	0	21.22	1.62644
		NADH dehydrogenase [ubiquinone] flavoprotein 1, mitochondrial	Ndufv1	Q91YT0	21.24	1.3917	0	0	0	0	21.24	1.25804
		Tropomodulin-1	Tmod1	P49813	21.24	1.3917	0	0	0	0	21.24	1.25804
		Potassium/sodium hyperpolarization-activated cyclic nucleotide-gated channel 2	Hcn2	O88703	21.25	2.0875	0	0	0	0	21.25	1.62644
		MAP7 domain-containing protein 2	Map7d2	A2AG50	21.28	4.175	0	0	0	0	21.28	2.37156
		Non-specific lipid-transfer protein	Scp2	P32020	21.3	2.0875	0	0	0	0	21.3	1.62644
		Polypeptide N-acetylgalactosaminyltransferase 16	Galnt16	Q9JJ61	21.38	1.3917	0	0	0	0	21.38	1.25804
		Ubiquitin carboxyl-terminal hydrolase 12	Usp12	Q9D9M2	21.39	1.3917	0	0	0	0	21.39	1.25804
		NADH dehydrogenase [ubiquinone] 1 alpha subcomplex subunit 9, mitochondrial	Ndufa9	Q9DC69	21.41	2.0875	0	0	0	0	21.41	1.62644
		UPF0606 protein KIAA1549	Kiaa1549	Q68FD9	21.43	1.3917	0	0	0	0	21.43	1.25804
		Membrane-associated guanylate kinase, WW and PDZ domain-containing protein 3	Magi3	Q9EQJ9	21.43	2.7833	0	0	0	0	21.43	1.91965
		Elongator complex protein 3	Elp3	Q9CZX0	21.46	1.3917	0	0	0	0	21.46	1.25804
		Gamma-tubulin complex component 3	Tubgcp3	P58854	21.46	3.4791	0	0	0	0	21.46	2.16321
		Armadillo repeat-containing X-linked protein 1	Armcx1	Q9CX83	21.47	5.5666	0	0	0	0	21.47	2.71515
		Cytoplasmic dynein 1 light intermediate chain 1	Dync1li1	Q8R1Q8	21.48	2.0875	0	0	0	0	21.48	1.62644
	*	Calmodulin-regulated spectrin-associated protein 2	Camsap2	Q8C1B1	21.48	2.7833	0	0	0	0	21.48	1.91965
		E3 ubiquitin-protein ligase UBR5	Ubr5	Q80TP3	21.49	1.3917	0	0	0	0	21.49	1.25804
		Pyruvate dehydrogenase (acetyl-transferring)] kinase isozyme 3, mitochondrial	Pdk3	Q922H2	21.51	3.4791	0	0	0	0	21.51	2.16321
		Adenomatous polyposis coli protein	Apc	Q61315	21.51	8.3499	0	0	0	0	21.51	3.22495
		TBC1 domain family member 10B	Tbc1d10b	Q8BHL3	21.52	2.7833	0	0	0	0	21.52	1.91965
		Peptidyl-prolyl cis-trans isomerase FKBP8	Fkbp8	O35465	21.52	2.0875	0	0	0	0	21.52	1.62644
		NACHT and WD repeat domain-containing protein 2	Nwd2	Q6P5U7	21.52	5.5666	0	0	0	0	21.52	2.71515
		Signal recognition particle subunit SRP68	Srp68	Q8BMA6	21.54	1.3917	0	0	0	0	21.54	1.25804
		Actin-related protein 2/3 complex subunit 5-like protein	Arpc5l	Q9D898	21.55	2.0875	0	0	0	0	21.55	1.62644
		Band 4.1-like protein 1	Epb41l1	Q9Z2H5	21.57	3.4791	0	0	0	0	21.57	2.16321
		Calmodulin-regulated spectrin-associated protein 3	Camsap3	Q80VC9	21.57	3.4791	0	0	0	0	21.57	2.16321
		Protein SERAC1	Serac1	Q3U213	21.59	2.7833	0	0	0	0	21.59	1.91965
		Rho guanine nucleotide exchange factor 7	Arhgef7	Q9ES28	21.59	2.7833	0	0	0	0	21.59	1.91965
		Calcium uptake protein 3, mitochondrial	Micu3	Q9CTY5	21.61	1.3917	0	0	0	0	21.61	1.25804
		Angiomotin	Amot	Q8VHG2	21.62	1.3917	0	0	0	0	21.62	1.25804
	*	Thrombospondin-1	Thbs1	P35441	21.63	1.3917	0	0	0	0	21.63	1.25804
		Membrane-associated guanylate kinase, WW and PDZ domain-containing protein 1	Magi1	Q6RHR9	21.64	2.7833	0	0	0	0	21.64	1.91965
		Adhesion G protein-coupled receptor L1	Adgrl1	Q80TR1	21.67	2.0875	0	0	0	0	21.67	1.62644
		Dimethyladenosine transferase 1, mitochondrial	Tfb1m	Q8JZM0	21.68	3.4791	0	0	0	0	21.68	2.16321
		Fumarylacetoacetate hydrolase domain-containing protein 2A	Fahd2	Q3TC72	21.69	2.0875	0	0	0	0	21.69	1.62644
		Oxysterol-binding protein-related protein 6	Osbpl6	Q8BXR9	21.69	2.7833	0	0	0	0	21.69	1.91965
		Protein flightless-1 homolog	Flii	Q9JJ28	21.7	2.0875	0	0	0	0	21.7	1.62644
		Versican core protein	Vcan	Q62059	21.7	4.175	0	0	0	0	21.7	2.37156
		T-complex protein 1 subunit alpha	Tcp1	P11983	21.72	1.3917	0	0	0	0	21.72	1.25804
		Calcium-independent phospholipase A2-gamma	Pnpla8	Q8K1N1	21.73	1.3917	0	0	0	0	21.73	1.25804
	*	Neuroligin-3	Nlgn3	Q8BYM5	21.73	2.7833	0	0	0	0	21.73	1.91965
	*	Cyclin-dependent kinase-like 5	Cdkl5	Q3UTQ8	21.73	3.4791	0	0	0	0	21.73	2.16321
		Protein ELFN1	Elfn1	Q8C8T7	21.74	4.175	0	0	0	0	21.74	2.37156
		Caskin-1	Caskin1	Q6P9K8	21.75	3.4791	0	0	0	0	21.75	2.16321
		Phytanoyl-CoA dioxygenase, peroxisomal	Phyh	O35386	21.77	2.7833	0	0	0	0	21.77	1.91965
		MTSS1-like protein	Mtss1l	Q6P9S0	21.77	2.0875	0	0	0	0	21.77	1.62644
		Receptor-type tyrosine-protein phosphatase N2	Ptprn2	P80560	21.78	2.0875	0	0	0	0	21.78	1.62644
		Peroxiredoxin-2	Prdx2	Q61171	21.78	1.3917	0	0	0	0	21.78	1.25804
		Carbonyl reductase family member 4	Cbr4	Q91VT4	21.8	2.7833	0	0	0	0	21.8	1.91965
		Profilin-2	Pfn2	Q9JJV2	21.8	3.4791	0	0	0	0	21.8	2.16321
		NADH dehydrogenase [ubiquinone] iron-sulfur protein 2, mitochondrial	Ndufs2	Q91WD5	21.83	1.3917	0	0	0	0	21.83	1.25804
		Solute carrier family 25 member 46	Slc25a46	Q9CQS4	21.84	1.3917	0	0	0	0	21.84	1.25804
		Disabled homolog 2-interacting protein	Dab2ip	Q3UHC7	21.86	9.7416	0	0	0	0	21.86	3.42514
		Alpha-actinin-4	Actn4	P57780	21.87	11.829	0	0	0	0	21.87	3.68134
		Signal-induced proliferation-associated 1-like protein 2	Sipa1l2	Q80TE4	21.88	2.7833	0	0	0	0	21.88	1.91965
		Phosphorylase b kinase gamma catalytic chain, skeletal muscle/heart isoform	Phkg1	P07934	21.89	1.3917	0	0	0	0	21.89	1.25804
		Disks large-associated protein 2	Dlgap2	Q8BJ42	21.89	9.0457	0	0	0	0	21.89	3.32851
		Vacuolar protein sorting-associated protein 16 homolog	Vps16	Q920Q4	21.91	1.3917	0	0	0	0	21.91	1.25804
		Methylcrotonoyl-CoA carboxylase subunit alpha, mitochondrial	Mccc1	Q99MR8	21.92	2.7833	0	0	0	0	21.92	1.91965
		Huntingtin-associated protein 1	Hap1	O35668	21.92	2.7833	0	0	0	0	21.92	1.91965
		Myc box-dependent-interacting protein 1	Bin1	O08539	21.96	1.3917	0	0	0	0	21.96	1.25804
		Vinculin	Vcl	Q64727	21.98	2.7833	0	0	0	0	21.98	1.91965
		Cytospin-B	Specc1	Q5SXY1	21.98	2.7833	0	0	0	0	21.98	1.91965
		Serine beta-lactamase-like protein LACTB, mitochondrial	Lactb	Q9EP89	22	1.3917	0	0	0	0	22	1.25804
		Trafficking protein particle complex subunit 5	Trappc5	Q9CQA1	22.03	2.0875	0	0	0	0	22.03	1.62644
		Myosin regulatory light chain 12B	Myl12b	Q3THE2	22.04	2.0875	0	0	0	0	22.04	1.62644
	*	Guanine nucleotide-binding protein G(z) subunit alpha	Gnaz	O70443	22.05	3.4791	0	0	0	0	22.05	2.16321
		RalBP1-associated Eps domain-containing protein 2	Reps2	Q80XA6	22.07	2.7833	0	0	0	0	22.07	1.91965
		Protein rogdi homolog	Rogdi	Q3TDK6	22.07	3.4791	0	0	0	0	22.07	2.16321
		Sphingosine-1-phosphate lyase 1	Sgpl1	Q8R0X7	22.09	2.7833	0	0	0	0	22.09	1.91965
		Coiled-coil domain-containing protein 177	Ccdc177	Q3UHB8	22.09	5.5666	0	0	0	0	22.09	2.71515
		Cell division control protein 42 homolog	Cdc42	P60766	22.1	2.0875	0	0	0	0	22.1	1.62644
	*	Glutamate receptor-interacting protein 1	Grip1	Q925T6	22.11	2.0875	0	0	0	0	22.11	1.62644
		Dual specificity mitogen-activated protein kinase kinase 1	Map2k1	P31938	22.12	1.3917	0	0	0	0	22.12	1.25804
		Phospholipid hydroperoxide glutathione peroxidase, nuclear	Gpx4	Q91XR9	22.13	2.7833	0	0	0	0	22.13	1.91965
		GTP-binding protein Di-Ras2	Diras2	Q5PR73	22.13	3.4791	0	0	0	0	22.13	2.16321
*		Serine/threonine-protein phosphatase 2A catalytic subunit beta isoform	Ppp2cb	P62715	22.14	2.0875	0	0	0	0	22.14	1.62644
		Diacylglycerol kinase beta	Dgkb	Q6NS52	22.15	2.0875	0	0	0	0	22.15	1.62644
		14-3-3 protein beta/alpha	Ywhab	Q9CQV8	22.15	13.917	0	0	0	0	22.15	3.89889
		Transmembrane protein 160	Tmem160	Q9D938	22.16	1.3917	0	0	0	0	22.16	1.25804
		Ras-related protein Rap-2a	Rap2a	Q80ZJ1	22.18	4.8708	0	0	0	0	22.18	2.55356
		Multifunctional protein ADE2	Paics	Q9DCL9	22.23	2.0875	0	0	0	0	22.23	1.62644
**		Peptidyl-prolyl cis-trans isomerase A	Ppia	P17742	22.23	2.0875	0	0	0	0	22.23	1.62644
		Serine/arginine-rich splicing factor 3	Srsf3	P84104	22.25	1.3917	0	0	0	0	22.25	1.25804
	*	Glutamate receptor 1	Gria1	P23818	22.25	3.4791	0	0	0	0	22.25	2.16321
		Glutamate receptor 4	Gria4	Q9Z2W8	22.26	8.3499	0	0	0	0	22.26	3.22495
		Ras GTPase-activating protein-binding protein 2	G3bp2	P97379	22.29	1.3917	0	0	0	0	22.29	1.25804
		Ras-related protein Rab-5A	Rab5a	Q9CQD1	22.34	1.3917	0	0	0	0	22.34	1.25804
		Storkhead-box protein 1	Stox1	B2RQL2	22.36	1.3917	0	0	0	0	22.36	1.25804
		F-BAR domain only protein 2	Fcho2	Q3UQN2	22.36	2.0875	0	0	0	0	22.36	1.62644
		Heat shock protein 105 kDa	Hsph1	Q61699	22.36	4.175	0	0	0	0	22.36	2.37156
		D-beta-hydroxybutyrate dehydrogenase, mitochondrial	Bdh1	Q80XN0	22.38	2.7833	0	0	0	0	22.38	1.91965
		ATP-dependent 6-phosphofructokinase, liver type	Pfkl	P12382	22.43	13.221	0	0	0	0	22.43	3.82995
		Protein FAM98A	Fam98a	Q3TJZ6	22.43	1.3917	0	0	0	0	22.43	1.25804
		Myelin-associated glycoprotein	Mag	P20917	22.45	1.3917	0	0	0	0	22.45	1.25804
		LETM1 domain-containing protein 1	Letmd1	Q924L1	22.46	2.0875	0	0	0	0	22.46	1.62644
		Serine protease HTRA1	Htra1	Q9R118	22.46	1.3917	0	0	0	0	22.46	1.25804
		Centrosome-associated protein CEP250	Cep250	Q60952	22.46	2.7833	0	0	0	0	22.46	1.91965
	*	Neuronal growth regulator 1	Negr1	Q80Z24	22.47	8.3499	0	0	0	0	22.47	3.22495
		Long-chain-fatty-acid--CoA ligase 3	Acsl3	Q9CZW4	22.47	3.4791	0	0	0	0	22.47	2.16321
		Fragile X mental retardation syndrome-related protein 2	Fxr2	Q9WVR4	22.51	6.2624	0	0	0	0	22.51	2.86045
		Carnitine O-palmitoyltransferase 1	Cpt1a	P97742	22.51	2.7833	0	0	0	0	22.51	1.91965
		Unconventional myosin-Ic	Myo1c	Q9WTI7	22.54	5.5666	0	0	0	0	22.54	2.71515
		CAP-Gly domain-containing linker protein 2	Clip2	Q9Z0H8	22.54	6.9583	0	0	0	0	22.54	2.99246
		DnaJ homolog subfamily A member 3, mitochondrial	Dnaja3	Q99M87	22.54	6.9583	0	0	0	0	22.54	2.99246
*	*	Tryptophan 5-hydroxylase 2	Tph2	Q8CGV2	22.55	1.3917	0	0	0	0	22.55	1.25804
		Solute carrier family 25 member 33	Slc25a33	Q3TZX3	22.55	2.0875	0	0	0	0	22.55	1.62644
		Cyclin-dependent kinase 18	Cdk18	Q04899	22.57	2.7833	0	0	0	0	22.57	1.91965
		DnaJ homolog subfamily C member 11	Dnajc11	Q5U458	22.57	4.8708	0	0	0	0	22.57	2.55356
		Glutamate receptor ionotropic, NMDA 2A	Grin2a	P35436	22.58	4.175	0	0	0	0	22.58	2.37156
		Transmembrane and coiled-coil domains protein 3	Tmcc3	Q8R310	22.59	1.3917	0	0	0	0	22.59	1.25804
		DnaJ homolog subfamily B member 6	Dnajb6	O54946	22.6	2.0875	0	0	0	0	22.6	1.62644
		E3 ubiquitin-protein ligase TRIM32	Trim32	Q8CH72	22.61	6.2624	0	0	0	0	22.61	2.86045
		Probable Xaa-Pro aminopeptidase 3	Xpnpep3	B7ZMP1	22.62	4.8708	0	0	0	0	22.62	2.55356
		Poly(rC)-binding protein 1	Pcbp1	P60335	22.63	4.8708	0	0	0	0	22.63	2.55356
		Sorbin and SH3 domain-containing protein 2	Sorbs2	Q3UTJ2	22.66	7.6541	20.44	2.9703	0	0	22.66	3.11338
**		Synaptopodin	Synpo	Q8CC35	22.67	4.175	0	0	0	0	22.67	2.37156
		Brain-specific angiogenesis inhibitor 1-associated protein 2	Baiap2	Q8BKX1	22.67	8.3499	0	0	0	0	22.67	3.22495
		Acylglycerol kinase, mitochondrial	Agk	Q9ESW4	22.68	5.5666	0	0	0	0	22.68	2.71515
		Disks large homolog 3	Dlg3	P70175	22.75	6.2624	0	0	0	0	22.75	2.86045
		ELAV-like protein 4	Elavl4	Q61701	22.76	7.6541	0	0	0	0	22.76	3.11338
		Glutamate receptor 3	Gria3	Q9Z2W9	22.76	9.0457	0	0	0	0	22.76	3.32851
		Protein phosphatase 1 regulatory subunit 29	Elfn2	Q68FM6	22.78	1.3917	0	0	0	0	22.78	1.25804
		Protein-L-isoaspartate(D-aspartate) O-methyltransferase	Pcmt1	P23506	22.78	2.7833	0	0	0	0	22.78	1.91965
		Carboxypeptidase E	Cpe	Q00493	22.85	2.0875	0	0	0	0	22.85	1.62644
**		Synaptotagmin-5	Syt5	Q9R0N5	22.86	9.7416	0	0	0	0	22.86	3.42514
		Dystrobrevin alpha	Dtna	Q9D2N4	22.87	2.7833	0	0	0	0	22.87	1.91965
		Alpha-actinin-1	Actn1	Q7TPR4	22.93	10.437	0	0	0	0	22.93	3.51564
		Cystic fibrosis transmembrane conductance regulator	Cftr	P26361	22.94	1.3917	0	0	0	0	22.94	1.25804
	*	ELAV-like protein 2	Elavl2	Q60899	22.94	9.0457	0	0	0	3.3726	22.94	1.20001
		Protein numb homolog	Numb	Q9QZS3	22.95	8.3499	0	0	0	0	22.95	3.22495
		Constitutive coactivator of PPAR-gamma-like protein 2	Fam120c	Q8C3F2	22.95	2.7833	0	0	0	0	22.95	1.91965
		BTB/POZ domain-containing protein KCTD8	Kctd8	Q50H33	22.98	6.2624	0	0	0	0	22.98	2.86045
		Septin-10	Sep10	Q9DB72	22.98	9.0457	0	0	0	0	22.98	3.32851
		BTB/POZ domain-containing protein 17 O	Btbd17	P62814	23.02	4.175	0	0	0	0	23.02	2.37156
		V-type proton ATPase subunit B, brain isoform	Atp6v1b2	Q9JM76	23.03	4.8708	0	0	0	0	23.03	2.55356
		Actin-related protein 2/3 complex subunit 3	Arpc3	P35293	23.04	2.0875	0	0	0	0	23.04	1.62644
		Ras-related protein Rab-18	Rab18	Q8CG46	23.04	2.0875	0	0	0	0	23.04	1.62644
		Structural maintenance of chromosomes protein 5	Smc5	P55066	23.06	1.3917	0	0	0	0	23.06	1.25804
		Neurocan core protein	Ncan	Q61423	23.09	5.5666	0	0	0	0	23.09	2.71515
		Potassium voltage-gated channel subfamily A member 4	Kcna4	Q8CHG7	23.1	4.175	0	0	0	0	23.1	2.37156
		Rap guanine nucleotide exchange factor 2	Rapgef2	A2AKB4	23.14	1.3917	0	0	0	0	23.14	1.25804
		FERM and PDZ domain-containing protein 1	Frmpd1	P29341	23.18	1.3917	0	0	0	0	23.18	1.25804
		Polyadenylate-binding protein 1	Pabpc1	Q61410	23.2	13.221	0	0	0	0	23.2	3.82995
*		cGMP-dependent protein kinase 2	Prkg2	Q5M8N0	23.21	2.7833	0	0	0	0	23.21	1.91965
		CB1 cannabinoid receptor-interacting protein 1	Cnrip1	Q9WV18	23.23	1.3917	0	0	0	0	23.23	1.25804
		Gamma-aminobutyric acid type B receptor subunit 1	Gabbr1	Q9CVB6	23.26	2.0875	0	0	0	0	23.26	1.62644
		Actin-related protein 2/3 complex subunit 2	Arpc2	Q60605	23.27	1.3917	0	0	0	0	23.27	1.25804
		Myosin light polypeptide 6	Myl6	Q65CL1	23.28	4.8708	0	0	0	0	23.28	2.55356
		Catenin alpha-3	Ctnna3	Q9D7F7	23.29	1.3917	0	0	0	0	23.29	1.25804
		Charged multivesicular body protein 4c	Chmp4c	P10639	23.31	1.3917	0	0	0	0	23.31	1.25804
		Thioredoxin	Txn	G5E829	23.32	2.7833	0	0	0	0	23.32	1.91965
		Plasma membrane calcium-transporting ATPase 1	Atp2b1	Q80UP3	23.34	11.133	0	0	0	0	23.34	3.60086
	*	Diacylglycerol kinase zeta	Dgkz	P12815	23.35	1.3917	0	0	0	0	23.35	1.25804
		Alpha-1,3/1,6-mannosyltransferase ALG2	Alg2	Q9DBE8	23.35	6.9583	0	0	0	0	23.35	2.99246
		Mitochondrial fission regulator 1-like	Mtfr1l	Q9CWE0	23.35	1.3917	0	0	0	0	23.35	1.25804
		Dynein light chain 1, cytoplasmic	Dynll1	P63168	23.39	1.3917	0	0	0	0	23.39	1.25804
		Glycine receptor subunit beta	Glrb	P48168	23.4	3.4791	0	0	0	0	23.4	2.16321
	*	Potassium voltage-gated channel subfamily KQT member 2	Kcnq2	Q9Z351	23.4	1.3917	0	0	0	0	23.4	1.25804
		ATP-sensitive inward rectifier potassium channel 10	Kcnj10	Q9JM63	23.41	6.2624	0	0	0	0	23.41	2.86045
		Ankyrin repeat and BTB/POZ domain-containing protein BTBD11	Btbd11	Q6GQW0	23.42	8.3499	0	0	0	0	23.42	3.22495
		Serine/threonine-protein phosphatase PP1-alpha catalytic subunit	Ppp1ca	P62137	23.43	4.175	0	0	0	0	23.43	2.37156
		Very-long-chain (3R)-3-hydroxyacyl-CoA dehydratase 3	Hacd3	Q8K2C9	23.46	3.4791	0	0	0	0	23.46	2.16321
	*	Glycogen synthase kinase-3 beta	Gsk3b	Q9WV60	23.48	2.0875	0	0	0	0	23.48	1.62644
		E3 ubiquitin-protein ligase MIB2	Mib2	Q8R516	23.5	2.7833	0	0	0	0	23.5	1.91965
		Palmitoyl-protein thioesterase 1	Ppt1	O88531	23.53	3.4791	0	0	0	0	23.53	2.16321
		BTB/POZ domain-containing protein KCTD12	Kctd12	Q6WVG3	23.58	7.6541	0	0	0	0	23.58	3.11338
**	*	Prohibitin	Phb	P67778	23.63	2.7833	0	0	0	0	23.63	1.91965
		Actin-related protein 3	Actr3	Q99JY9	23.67	6.9583	0	0	0	0	23.67	2.99246
		Src substrate cortactin	Cttn	Q60598	23.73	4.8708	0	0	0	0	23.73	2.55356
		DDB1- and CUL4-associated factor 7	Dcaf7	P61963	23.75	4.175	0	0	0	0	23.75	2.37156
		Rabphilin-3A	Rph3a	P47708	23.81	1.3917	0	0	0	0	23.81	1.25804
		Hyaluronan and proteoglycan link protein 1	Hapln1	Q9QUP5	23.81	6.9583	0	0	0	0	23.81	2.99246
		LanC-like protein 1	Lancl1	O89112	23.83	3.4791	0	0	0	0	23.83	2.16321
		Wolframin	Wfs1	P56695	23.89	2.0875	0	0	0	0	23.89	1.62644
		Claudin-11	Cldn11	Q60771	23.94	9.0457	0	0	0	0	23.94	3.32851
		Hemoglobin subunit beta-1	Hbb-b1	P02088	23.95	4.175	0	0	0	0	23.95	2.37156
		Mitochondrial pyruvate carrier 2	Mpc2	Q9D023	23.99	4.175	0	0	0	0	23.99	2.37156
		Lon protease homolog 2, peroxisomal	Lonp2	Q9DBN5	24.03	1.3917	0	0	0	0	24.03	1.25804
		Prohibitin-2	Phb2	O35129	24.03	4.8708	0	0	0	0	24.03	2.55356
	*	Casein kinase I isoform delta	Csnk1d	Q9DC28	24.07	7.6541	0	0	0	0	24.07	3.11338
		Arf-GAP with GTPase, ANK repeat and PH domain-containing protein 3	Agap3	Q8VHH5	24.14	10.437	0	0	0	0	24.14	3.51564
		Coiled-coil domain-containing protein 15	Ccdc15	Q8C9M2	24.14	2.0875	0	0	0	0	24.14	1.62644
		Cytochrome c oxidase subunit NDUFA4	Ndufa4	Q62425	24.19	5.5666	0	0	0	0	24.19	2.71515
	*	Ankyrin repeat and sterile alpha motif domain-containing protein 1B	Anks1b	Q8BIZ1	24.21	3.4791	0	0	0	0	24.21	2.16321
		Actin-related protein 2/3 complex subunit 4	Arpc4	P59999	24.22	4.8708	0	0	0	0	24.22	2.55356
		G-protein coupled receptor 98	Gpr98	Q8VHN7	24.27	1.3917	0	0	0	0	24.27	1.25804
		Beta-adducin	Add2	Q9QYB8	24.3	8.3499	0	0	0	0	24.3	3.22495
		ADP-ribosylation factor 3	Arf3	P61205	24.35	2.7833	0	0	0	0	24.35	1.91965
	*	Metaxin-2	Mtx2	O88441	24.37	1.3917	0	0	0	0	24.37	1.25804
		Phosphatidylserine decarboxylase proenzyme	Pisd	Q8BSF4	24.55	18.091	23.92	7.4258	0	0	24.55	4.25482
*	*	Syntaxin-binding protein 5	Stxbp5	Q8K400	24.7	2.0875	0	0	0	0	24.7	1.62644
		RUN domain-containing protein 3A	Rundc3a	O08576	24.71	4.175	0	0	0	0	24.71	2.37156
		F-actin-capping protein subunit alpha-2 =	Capza2	P47754	24.76	13.917	0	0	0	0	24.76	3.89889
		Voltage-dependent anion-selective channel protein 3	Vdac3	Q60931	24.79	11.829	22.18	2.9703	0	0	24.79	3.68134
		Epithelial discoidin domain-containing receptor 1	Ddr1	Q03146	25.04	3.4791	0	0	0	0	25.04	2.16321
		AP-2 complex subunit sigma	Ap2s1	P62743	25.17	2.7833	0	0	0	0	25.17	1.91965
		Excitatory amino acid transporter 1	Slc1a3	P56564	25.45	15.308	0	0	0	0	25.45	4.02751
		Cytochrome b-c1 complex subunit 8	Uqcrq	Q9CQ69	25.5	4.8708	0	0	0	0	25.5	2.55356
		Dynein light chain 2, cytoplasmic	Dynll2	Q9D0M5	25.51	8.3499	0	0	0	0	25.51	3.22495
		ADP/ATP translocase 2	Slc25a5	P51881	26.06	43.141	0	0	0	0	26.06	5.46405
		Drebrin-like protein	Dbnl	Q62418	26.92	1.3917	0	0	0	0	26.92	1.25804
		Actin, aortic smooth muscle	Acta2	P62737	27.27	103.68	0	0	0	0	27.27	6.70984
		Leukemia inhibitory factor receptor	Lifr	P42703	27.5	1.3917	0	0	0	0	27.5	1.25804
		StAR-related lipid transfer protein 9	Stard9	Q80TF6	28.17	2.7833	0	0	0	0	28.17	1.91965
*		Flotillin-1	Flot1	O08917	28.57	1.3917	0	0	0	0	28.57	1.25804

## Sheet: Sheet2
			Protein Identification Probability			Protein Percent Coverage			Percentage of Total Sepectra			Exclusive Unique Peptide Count			Exclusive Unique Spectrum Count			Exclusive Spectrum Count			Total Spectrum Count
Proteins (459/1050)	Gene Name	Uniprot Accession #	WT	SERT KO	SERT Ala56	WT	SERT KO	SERT Ala56	WT	SERT KO	SERT Ala56	WT	SERT KO	SERT Ala56	WT	SERT KO	SERT Ala56	WT	SERT KO	SERT Ala56	WT	SERT KO	SERT Ala56
CD109 antigen	Cd109	Q8R422	0	0	1	0	0	0.0104	0	0	4.8e-06	0	0	2	0	0	3	0	0	4	0	0	4
Rho GTPase-activating protein 42	Arhgap42	B2RQE8	0	0	1	0	0	0.0166	0	0	3.6e-06	0	0	2	0	0	2	0	0	3	0	0	3
Serine/threonine-protein phosphatase 2A 55 kDa regulatory subunit B gamma isoform 1	Ppp2r2c	Q8BG02	0	0	1	0	0	0.0403	0	0	1.2e-05	0	0	2	0	0	2	0	0	10	0	0	10
Centrosomal protein of 131 kDa	Cep131	Q62036	0	0	1	0	0	0.016	0	0	7.3e-06	0	0	2	0	0	2	0	0	6	0	0	6
Inter-alpha-trypsin inhibitor heavy chain H2	Itih2	Q61703	0	0	1	0	0	0.0201	0	0	6.1e-06	0	0	2	0	0	2	0	0	5	0	0	5
Metastasis-associated protein MTA2	Mta2	Q9R190	0	0	1	0	0	0.021	0	0	2.4e-06	0	0	2	0	0	2	0	0	2	0	0	2
Complement C1q subcomponent subunit C	C1qc	Q02105	0	0	1	0	0	0.0935	0	0	2.4e-06	0	0	2	0	0	2	0	0	2	0	0	2
Glutathione S-transferase P 1	Gstp1	P19157	0	0	1	0	0	0.138	0	0	8.5e-06	0	0	2	0	0	2	0	0	7	0	0	7
Tolloid-like protein 1	Tll1	Q62381	0	0	1	0	0	0.0148	0	0	2.4e-06	0	0	2	0	0	2	0	0	2	0	0	2
Aldose reductase-related protein 2	Akr1b8	P45377	0	0	1	0	0	0.0696	0	0	7.3e-06	0	0	2	0	0	2	0	0	6	0	0	6
Carbonic anhydrase 12	Ca12	Q8CI85	0	0	1	0	0	0.124	0	0	4.8e-06	0	0	2	0	0	2	0	0	4	0	0	4
ATP synthase subunit delta, mitochondrial	Atp5d	Q9D3D9	0	0	1	0	0	0.137	0	0	4.8e-06	0	0	2	0	0	2	0	0	4	0	0	4
Protein transport protein Sec23A	Sec23a	Q01405	0	0	1	0	0	0.0248	0	0	6.1e-06	0	0	2	0	0	2	0	0	5	0	0	5
Coronin-2B	Coro2b	Q8BH44	0	0	1	0	0	0.0333	0	0	3.6e-06	0	0	2	0	0	2	0	0	3	0	0	3
Golgi-associated plant pathogenesis-related protein 1	Glipr2	Q9CYL5	0	0	1	0	0	0.169	0	0	6.1e-06	0	0	2	0	0	2	0	0	5	0	0	5
Protein transport protein Sec61 subunit alpha isoform 1	Sec61a1	P61620	0	0	1	0	0	0.0336	0	0	3.6e-06	0	0	2	0	0	2	0	0	3	0	0	3
Synaptophysin	Syp	Q62277	0	0	1	0	0	0.0478	0	0	6.1e-06	0	0	2	0	0	2	0	0	5	0	0	5
SPATS2-like protein	Spats2l	Q91WJ7	0	0	1	0	0	0.0287	0	0	2.4e-06	0	0	2	0	0	2	0	0	2	0	0	2
78 kDa glucose-regulated protein	Hspa5	P20029	0	0	1	0	0	0.0534	0	0	2.4e-06	0	0	2	0	0	2	0	0	2	0	0	14
Thioredoxin-dependent peroxide reductase, mitochondrial	Prdx3	P20108	0	0	1	0	0	0.0973	0	0	7.3e-06	0	0	3	0	0	4	0	0	6	0	0	6
Septin-5	Sept5	Q9Z2Q6	0	0	1	0	0	0.0515	0	0	2.4e-06	0	0	2	0	0	2	0	0	2	0	0	2
14-3-3 protein eta	Ywhah	P68510	0	0	1	0	0	0.159	0	0	6.1e-06	0	0	2	0	0	2	0	0	5	0	0	14
Homer protein homolog	Homer3	Q99JP6	0	0	1	0	0	0.059	0	0	4.8e-06	0	0	2	0	0	2	0	0	4	0	0	4
Tetratricopeptide repeat protein 25	Ttc25	Q9D4B2	0	0	1	0	0	0.0224	0	0	4.8e-06	0	0	2	0	0	2	0	0	4	0	0	4
Acrosin-binding protein	Acrbp	Q3V140	0	0	0.99	0	0	0.0259	0	0	3.6e-06	0	0	2	0	0	2	0	0	3	0	0	3
Calcium uptake protein 1, mitochondrial	Micu1	Q8VCX5	0	0	1	0	0	0.0482	0	0	2.4e-06	0	0	2	0	0	2	0	0	2	0	0	2
Tudor and KH domain-containing protein	Tdrkh	Q80VL1	0	0	1	0	0	0.0393	0	0	3.6e-06	0	0	2	0	0	2	0	0	3	0	0	3
Membrane-associated phosphatidylinositol transfer protein 2	Pitpnm2	Q6ZPQ6	0	0	1	0	0	0.0135	0	0	2.4e-06	0	0	2	0	0	2	0	0	2	0	0	2
Mitochondrial import receptor subunit TOM70	Tomm70a	Q9CZW5	0	0	1	0	0	0.0475	0	0	7.3e-06	0	0	4	0	0	4	0	0	6	0	0	6
Lipoprotein lipase	Lpl	P11152	0	0	1	0	0	0.0316	0	0	2.4e-06	0	0	2	0	0	2	0	0	2	0	0	2
Ubiquitin-associated domain-containing protein 2	Ubac2	Q8R1K1	0	0	1	0	0	0.0638	0	0	2.4e-06	0	0	2	0	0	2	0	0	2	0	0	2
Oxysterol-binding protein-related protein 3	Osbpl3	Q9DBS9	0	0	1	0	0	0.0246	0	0	2.4e-06	0	0	2	0	0	2	0	0	2	0	0	2
Elongation factor 1-gamma	Eef1g	Q9D8N0	0	0	1	0	0	0.0458	0	0	3.6e-06	0	0	2	0	0	2	0	0	3	0	0	3
Ral GTPase-activating protein subunit beta	Ralgapb	Q8BQZ4	0	0	1	0	0	0.0108	0	0	2.4e-06	0	0	2	0	0	2	0	0	2	0	0	2
Serine/threonine-protein kinase PRP4 homolog	Prpf4b	Q61136	0	0	1	0	0	0.0189	0	0	4.8e-06	0	0	2	0	0	2	0	0	4	0	0	4
UPF0258 protein KIAA1024	Kiaa1024	Q8K3V7	0	0	1	0	0	0.0316	0	0	2.4e-06	0	0	2	0	0	2	0	0	2	0	0	3
Ryanodine receptor 2	Ryr2	E9Q401	0	0	1	0	0	0.00785	0	0	4.8e-06	0	0	4	0	0	4	0	0	4	0	0	4
PH and SEC7 domain-containing protein 1	Psd	Q5DTT2	0	0	1	0	0	0.0215	0	0	3.6e-06	0	0	2	0	0	2	0	0	3	0	0	3
Inactive ubiquitin carboxyl-terminal hydrolase 54	Usp54	Q8BL06	0	0	1	0	0	0.0151	0	0	2.4e-06	0	0	2	0	0	2	0	0	2	0	0	2
Small conductance calcium-activated potassium channel protein 2	Kcnn2	P58390	0	0	1	0	0	0.0262	0	0	3.6e-06	0	0	3	0	0	3	0	0	3	0	0	3
Arginine and glutamate-rich protein 1	Arglu1	Q3UL36	1	0	1	0.0849	0	0.111	5.6e-06	0	1.5e-05	3	0	4	4	0	6	5	0	12	5	0	12
Disintegrin and metalloproteinase domain-containing protein 22	Adam22	Q9R1V6	1	1	1	0.133	0.0288	0.0465	1.8e-05	4.5e-06	9.7e-06	10	3	4	11	3	4	16	3	8	16	3	8
Leucine zipper protein 1	Luzp1	Q8R4U7	1	0	1	0.0805	0	0.0534	8.9e-06	0	1.8e-05	7	0	5	7	0	5	8	0	15	8	0	15
Retinol dehydrogenase 13	Rdh13	Q8CEE7	1	0	1	0.15	0	0.0599	3.3e-06	0	4.8e-06	3	0	2	3	0	2	3	0	4	3	0	4
Disks large homolog 1	Dlg1	Q811D0	1	1	1	0.126	0.0519	0.0906	1.2e-05	3e-06	1.8e-05	7	2	4	8	2	4	11	2	15	33	11	41
Double zinc ribbon and ankyrin repeat-containing protein 1	Dzank1	Q8C008	1	1	1	0.0913	0.0231	0.0193	8.9e-06	3e-06	7.3e-06	6	2	2	6	2	2	8	2	6	8	2	6
F-actin-capping protein subunit alpha-1	Capza1	P47753	1	0	1	0.196	0	0.108	8.9e-06	0	9.7e-06	3	0	2	3	0	2	8	0	8	18	0	8
Regulator of nonsense transcripts 1	Upf1	Q9EPU0	1	0	1	0.0667	0	0.0178	8.9e-06	0	4.8e-06	7	0	2	8	0	2	8	0	4	8	0	4
Serine/threonine-protein kinase MARK2	Mark2	Q05512	1	1	1	0.143	0.0361	0.0567	1.2e-05	6e-06	9.7e-06	7	2	2	7	2	2	11	4	8	17	4	13
Septin-11	Sep11	Q8C1B7	1	1	1	0.186	0.0835	0.0835	1.3e-05	4.5e-06	9.7e-06	5	2	2	6	3	2	12	3	8	33	6	21
Vesicular inhibitory amino acid transporter	Slc32a1	O35633	1	0	1	0.0248	0	0.0362	2.2e-06	0	4.8e-06	2	0	2	2	0	2	2	0	4	2	0	4
Septin-8	Sept8	Q8CHH9	1	1	1	0.207	0.0839	0.1	4.4e-05	1.8e-05	4e-05	8	4	5	10	5	7	39	12	33	45	12	33
Fragile X mental retardation syndrome-related protein 1	Fxr1	Q61584	1	1	1	0.118	0.031	0.0665	2.3e-05	3e-06	1.8e-05	6	2	4	7	2	5	21	2	15	21	2	15
Mitochondrial pyruvate carrier 1	Mpc1	P63030	1	0	1	0.0826	0	0.138	2.2e-06	0	6.1e-06	2	0	2	2	0	2	2	0	5	2	0	5
Very-long-chain enoyl-CoA reductase	Tecr	Q9CY27	1	1	1	0.162	0.0747	0.107	1.6e-05	6e-06	1.6e-05	7	3	4	8	3	4	14	4	13	14	4	13
Arf-GAP with GTPase, ANK repeat and PH domain-containing protein 1	Agap1	Q8BXK8	1	1	1	0.119	0.0478	0.049	2.9e-05	7.5e-06	2.1e-05	10	4	4	10	4	4	26	5	17	26	5	17
Fibronectin	Fn1	P11276	1	1	1	0.0218	0.00727	0.0113	1e-05	4.5e-06	1.1e-05	5	2	3	5	2	3	9	3	9	9	3	9
Coronin-1C	Coro1c	Q9WUM4	1	1	1	0.167	0.0422	0.0612	2.3e-05	4.5e-06	1.2e-05	8	2	3	9	2	4	21	3	10	21	3	10
Sulfide:quinone oxidoreductase, mitochondrial	Sqrdl	Q9R112	1	0	1	0.173	0	0.0911	1.7e-05	0	1.9e-05	6	0	4	6	0	4	15	0	16	15	0	16
Fragile X mental retardation protein 1 homolog	Fmr1	P35922	1	0	1	0.0782	0	0.0586	7.8e-06	0	9.7e-06	3	0	2	3	0	2	7	0	8	11	0	9
Gamma-adducin	Add3	Q9QYB5	1	1	1	0.137	0.0368	0.0368	2e-05	6e-06	1.2e-05	8	3	3	8	3	3	18	4	10	18	4	10
Inositol 1,4,5-trisphosphate receptor type 2	Itpr2	Q9Z329	1	0	1	0.00666	0	0.00666	2.2e-06	0	8.5e-06	2	0	2	2	0	2	2	0	7	2	0	7
Nck-associated protein 1	Nckap1	P28660	1	1	1	0.0887	0.0301	0.0408	2.1e-05	6e-06	1.8e-05	10	3	5	10	3	5	19	4	15	19	4	15
Poly(U)-binding-splicing factor PUF60	Puf60	Q3UEB3	1	1	1	0.103	0.0426	0.0727	1.6e-05	7.5e-06	2.7e-05	6	2	4	6	2	4	14	5	22	14	5	22
Spectrin alpha chain, erythrocytic 1 O	Spta1	P08032	1	0	1	0.0551	0	0.036	1.7e-05	0	2.4e-05	10	0	7	10	0	7	15	0	20	27	0	32
Serine/threonine-protein kinase MARK1	Mark1	Q8VHJ5	1	1	1	0.172	0.0604	0.109	2.3e-05	6e-06	2.5e-05	14	4	9	16	4	11	21	4	21	21	4	21
Single-stranded DNA-binding protein, mitochondrial	Ssbp1	Q9CYR0	1	0	1	0.151	0	0.204	3.3e-06	0	7.3e-06	2	0	3	2	0	3	3	0	6	3	0	6
Protein phosphatase 1 regulatory subunit 12A	Ppp1r12a	Q9DBR7	1	0	1	0.0836	0	0.0243	1.2e-05	0	6.1e-06	6	0	2	7	0	2	11	0	5	11	0	5
Casein kinase I isoform epsilon	Csnk1e	Q9JMK2	1	0	1	0.204	0	0.0649	7.8e-06	0	7.3e-06	3	0	2	3	0	2	7	0	6	13	0	6
RalBP1-associated Eps domain-containing protein 1	Reps1	O54916	1	1	1	0.161	0.039	0.0591	2.2e-05	6e-06	1.9e-05	9	3	5	12	3	7	20	4	16	20	4	16
Catalase	Cat	P24270	1	0	1	0.0342	0	0.0342	3.3e-06	0	8.5e-06	2	0	2	2	0	2	3	0	7	3	0	7
Gamma-aminobutyric acid type B receptor subunit 2	Gabbr2	Q80T41	1	1	1	0.0745	0.0255	0.0266	1.1e-05	3e-06	1.1e-05	6	2	2	6	2	2	10	2	9	10	2	9
ATP synthase subunit O, mitochondrial	Atp5o	Q9DB20	1	1	1	0.423	0.192	0.0657	1.5e-05	4.5e-06	1.1e-05	9	3	2	12	3	4	13	3	9	13	3	9
WD repeat-containing protein 47	Wdr47	Q8CGF6	1	0	1	0.0478	0	0.0304	1e-05	0	6.1e-06	5	0	3	5	0	3	9	0	5	9	0	5
Rho GTPase-activating protein 32	Arhgap32	Q811P8	1	0	1	0.0464	0	0.0225	1.3e-05	0	1.1e-05	8	0	4	9	0	4	12	0	9	12	0	9
Centrosomal protein of 170 kDa protein B	Cep170b	Q80U49	1	0	1	0.0597	0	0.0343	1.5e-05	0	1.6e-05	6	0	4	6	0	4	13	0	13	14	0	13
Tropomyosin alpha-3 chain	Tpm3	P21107	1	1	1	0.105	0.0596	0.0596	1.3e-05	3e-06	7.3e-06	3	2	2	3	2	2	12	2	6	12	2	6
Spermatogenesis-associated serine-rich protein 2	Spats2	Q8K1N4	1	0	1	0.106	0	0.0532	7.8e-06	0	7.3e-06	4	0	2	4	0	2	7	0	6	7	0	6
Leucine-rich repeat-containing protein 7	Lrrc7	Q80TE7	1	1	1	0.116	0.0262	0.0342	2.8e-05	6e-06	1.7e-05	14	4	5	15	4	5	25	4	14	25	4	14
TNF receptor-associated factor 3	Traf3	Q60803	1	1	1	0.295	0.159	0.171	8.1e-05	3e-05	6.5e-05	18	9	10	24	11	15	73	20	54	73	20	54
Brain-enriched guanylate kinase-associated protein	Begain	Q68EF6	1	0	1	0.188	0	0.0783	2e-05	0	1.5e-05	10	0	5	10	0	5	18	0	12	18	0	12
Disks large-associated protein 4	Dlgap4	B1AZP2	1	0	1	0.0907	0	0.0282	1.1e-05	0	8.5e-06	7	0	3	7	0	3	10	0	7	14	0	7
Disks large homolog 4	Dlg4	Q62108	1	1	1	0.354	0.0691	0.0912	9.7e-05	2.9e-05	6.4e-05	23	5	8	31	7	12	87	19	53	87	19	53
Signal-induced proliferation-associated 1-like protein 1	Sipa1l1	Q8C0T5	1	0	1	0.0337	0	0.0118	5.6e-06	0	2.4e-06	4	0	2	4	0	2	5	0	2	5	0	2
Probable phospholipid-transporting ATPase IIA	Atp9a	O70228	1	0	1	0.0201	0	0.0382	3.3e-06	0	7.3e-06	2	0	4	2	0	4	3	0	6	3	0	6
Rho GTPase-activating protein 23	Arhgap23	Q69ZH9	1	1	1	0.0512	0.0216	0.0324	7.8e-06	4.5e-06	1.1e-05	6	3	4	7	3	4	7	3	9	7	3	9
Voltage-gated potassium channel subunit beta-2	Kcnab2	P62482	1	1	1	0.153	0.0545	0.0899	1.5e-05	4.5e-06	1.1e-05	9	3	4	10	3	5	13	3	9	13	3	9
Calcium/calmodulin-dependent protein kinase type II subunit beta	Camk2b	P28652	1	1	1	0.306	0.103	0.0701	9.4e-05	2.7e-05	9.7e-06	15	4	4	26	5	4	84	18	8	84	18	8
Casein kinase I isoform alpha	Csnk1a1	Q8BK63	1	0	1	0.089	0	0.0861	2.2e-06	0	4.8e-06	2	0	2	2	0	3	2	0	4	2	0	4
cAMP-dependent protein kinase type II-alpha regulatory subunit	Prkar2a	P12367	1	0	1	0.0948	0	0.0374	4.5e-06	0	6.1e-06	4	0	2	4	0	3	4	0	5	4	0	5
Contactin-associated protein 1	Cntnap1	O54991	1	0	1	0.031	0	0.0152	8.9e-06	0	8.5e-06	4	0	2	4	0	2	8	0	7	8	0	7
Vacuolar protein sorting-associated protein 13C	Vps13c	Q8BX70	1	1	1	0.071	0.0136	0.0363	6.4e-05	9e-06	5.8e-05	22	4	13	26	4	14	57	6	48	57	6	48
PTB domain-containing engulfment adapter protein 1	Gulp1	Q8K2A1	1	1	1	0.122	0.0987	0.125	6.7e-06	6e-06	1.5e-05	4	3	4	4	3	5	6	4	12	6	4	12
Rho GTPase-activating protein 26	Arhgap26	Q6ZQ82	1	1	1	0.0725	0.0332	0.0381	1.7e-05	4.5e-06	1.2e-05	6	3	3	6	3	3	15	3	10	15	3	10
Leucine-rich repeat and calponin homology domain-containing protein 1	Lrch1	P62046	1	0	1	0.117	0	0.0268	1.7e-05	0	7.3e-06	6	0	2	7	0	3	15	0	6	15	0	6
Neurofilament light polypeptide	Nefl	P08551	1	1	1	0.611	0.227	0.282	0.00026	6.9e-05	0.00019	28	13	17	54	21	29	230	46	160	258	55	175
Microtubule-associated protein RP/EB family member 2	Mapre2	Q8R001	1	0	1	0.046	0	0.0491	4.5e-06	0	6.1e-06	2	0	2	4	0	3	4	0	5	4	0	5
STE20/SPS1-related proline-alanine-rich protein kinase	Stk39	Q9Z1W9	1	0	1	0.106	0	0.0396	1.3e-05	0	6.1e-06	5	0	2	5	0	2	12	0	5	12	0	5
Mitochondrial carrier homolog 1	Mtch1	Q791T5	1	0	1	0.123	0	0.0463	1.1e-05	0	8.5e-06	5	0	2	6	0	3	10	0	7	10	0	7
AP-1 complex subunit beta-1	Ap1b1	O35643	1	1	1	0.2	0.0848	0.112	7.8e-06	4.5e-06	7.3e-06	4	3	3	5	3	4	7	3	6	58	13	39
Membrane-associated guanylate kinase, WW and PDZ domain-containing protein 2	Magi2	Q9WVQ1	1	0	1	0.0549	0	0.0353	1.1e-05	0	9.7e-06	5	0	4	5	0	4	10	0	8	10	0	8
Tyrosine-protein kinase Yes	Yes1	Q04736	1	0	1	0.0481	0	0.0333	2.2e-06	0	2.4e-06	2	0	2	2	0	2	2	0	2	3	0	2
Disks large-associated protein 1	Dlgap1	Q9D415	1	0	1	0.117	0	0.0423	2e-05	0	9.7e-06	10	0	4	11	0	4	18	0	8	18	0	8
Serine/threonine-protein phosphatase PGAM5, mitochondrial	Pgam5	Q8BX10	1	0	1	0.118	0	0.0972	5.6e-06	0	8.5e-06	4	0	3	4	0	3	5	0	7	5	0	7
Activated CDC42 kinase 1	Tnk2	O54967	1	0	1	0.0227	0	0.0322	6.7e-06	0	1.2e-05	2	0	3	2	0	3	6	0	10	6	0	10
Tight junction protein ZO-2	Tjp2	Q9Z0U1	1	1	1	0.113	0.0146	0.0651	2.1e-05	3e-06	1.9e-05	13	2	8	13	2	8	19	2	16	21	2	16
Actin-binding LIM protein 3	Ablim3	Q69ZX8	1	0	1	0.0748	0	0.0455	6.7e-06	0	3.6e-06	4	0	3	4	0	3	6	0	3	11	0	13
F-box only protein 41	Fbxo41	Q6NS60	1	0	1	0.0641	0	0.0218	6.7e-06	0	4.8e-06	5	0	2	6	0	2	6	0	4	6	0	4
SH3 and multiple ankyrin repeat domains protein 3	Shank3	Q4ACU6	1	1	1	0.0595	0.0173	0.0202	2e-05	3e-06	4.8e-06	10	2	3	10	2	3	18	2	4	19	4	7
Catenin beta-1	Ctnnb1	Q02248	1	1	1	0.223	0.0883	0.102	5.9e-05	2.3e-05	5.4e-05	18	6	8	20	6	9	53	15	45	53	15	45
Unconventional myosin-XVIIIa	Myo18a	Q9JMH9	1	1	1	0.153	0.0146	0.0771	6.5e-05	6e-06	5.6e-05	27	3	14	29	3	16	58	4	46	58	4	46
2-oxoisovalerate dehydrogenase subunit alpha, mitochondrial	Bckdha	P50136	1	0	1	0.0362	0	0.0385	2.2e-06	0	2.4e-06	2	0	2	2	0	2	2	0	2	2	0	2
Inter-alpha-trypsin inhibitor heavy chain H1	Itih1	Q61702	1	0	1	0.0243	0	0.0154	7.8e-06	0	3.6e-06	2	0	2	3	0	3	7	0	3	7	0	3
FERM, RhoGEF and pleckstrin domain-containing protein 1	Farp1	F8VPU2	1	1	1	0.0658	0.0248	0.0429	1.1e-05	3e-06	9.7e-06	6	2	3	7	2	3	10	2	8	10	2	8
Neurofilament heavy polypeptide	Nefh	P19246	1	1	1	0.186	0.0917	0.152	8.7e-05	3e-05	9.1e-05	18	8	15	24	10	19	78	20	75	108	29	89
Calcium-binding and coiled-coil domain-containing protein 1	Calcoco1	Q8CGU1	1	0	1	0.081	0	0.0492	7.8e-06	0	9.7e-06	5	0	3	5	0	3	7	0	8	7	0	8
Calcium-binding mitochondrial carrier protein SCaMC-2	Slc25a25	A2ASZ8	1	0	1	0.132	0	0.0981	8.9e-06	0	1.2e-05	7	0	5	7	0	6	8	0	10	8	0	10
Stomatin-like protein 2, mitochondrial	Stoml2	Q99JB2	1	0	1	0.119	0	0.0765	6.7e-06	0	1.6e-05	3	0	2	4	0	3	6	0	13	6	0	13
SLIT-ROBO Rho GTPase-activating protein 3	Srgap3	Q812A2	1	1	1	0.0446	0.0209	0.0355	7.8e-06	3e-06	7.3e-06	5	2	3	5	2	3	7	2	6	7	2	6
Unconventional myosin-IXa	Myo9a	Q8C170	1	0	1	0.0138	0	0.00708	3.3e-06	0	3.6e-06	3	0	2	3	0	2	3	0	3	3	0	3
Sodium-dependent serotonin transporter	Slc6a4	Q60857	1	1	1	0.111	0.0397	0.073	5.4e-05	3e-06	3.6e-05	9	2	5	16	2	9	48	2	30	48	2	30
Microtubule-actin cross-linking factor 1	Macf1	Q9QXZ0	1	1	1	0.0809	0.0254	0.0594	0.00011	2.9e-05	0.00014	49	15	38	50	16	41	95	19	113	100	23	118
Microtubule-associated protein RP/EB family member 3	Mapre3	Q6PER3	1	0	1	0.0569	0	0.0534	3.3e-06	0	2.4e-06	2	0	2	3	0	2	3	0	2	3	0	2
Protein THEM6	Them6	Q80ZW2	1	0	1	0.111	0	0.0676	4.5e-06	0	2.4e-06	3	0	2	3	0	2	4	0	2	4	0	2
C-1-tetrahydrofolate synthase, cytoplasmic	Mthfd1	Q922D8	1	0	1	0.0492	0	0.0396	6.7e-06	0	9.7e-06	4	0	3	4	0	3	6	0	8	6	0	8
Rho GTPase-activating protein 21	Arhgap21	Q6DFV3	1	0	1	0.0134	0	0.0134	2.2e-06	0	3.6e-06	2	0	2	2	0	2	2	0	3	2	0	3
AMP deaminase 3	Ampd3	O08739	1	0	1	0.0731	0	0.0614	5.6e-06	0	8.5e-06	5	0	4	5	0	4	5	0	7	7	0	11
RING finger protein 222	Rnf222	Q8CEF8	1	0	0.99	0.0664	0	0.0664	5.6e-06	0	4.8e-06	2	0	2	2	0	2	5	0	4	5	0	4
Actin-related protein 2	Actr2	P61161	1	0	1	0.0787	0	0.0482	4.5e-06	0	8.5e-06	3	0	2	3	0	3	4	0	7	4	0	7
Guanine nucleotide-binding protein G(I)/G(S)/G(T) subunit beta-1	Gnb1	P62874	1	0	1	0.0618	0	0.05	3.3e-06	0	4.8e-06	2	0	2	2	0	2	3	0	4	3	0	4
Synaptotagmin-11	Syt11	Q9R0N3	1	0	1	0.0442	0	0.0442	4.5e-06	0	7.3e-06	2	0	2	2	0	2	4	0	6	4	0	6
Disks large-associated protein 3	Dlgap3	Q6PFD5	1	1	1	0.0737	0.0225	0.0225	2.2e-05	3e-06	3.6e-06	7	2	2	8	2	2	20	2	3	20	2	3
Vimentin	Vim	P20152	1	1	1	0.26	0.0708	0.133	1.5e-05	3e-06	1.6e-05	8	2	4	8	2	4	13	2	13	32	9	29
Myotubularin-related protein 5	Sbf1	Q6ZPE2	1	0	1	0.067	0	0.0182	1.5e-05	0	4.8e-06	9	0	3	10	0	3	13	0	4	13	0	4
Tenascin	Tnc	Q80YX1	1	0	1	0.00664	0	0.0114	3.3e-06	0	3.6e-06	2	0	3	2	0	3	3	0	3	3	0	3
Liprin-alpha-3	Ppfia3	P60469	1	1	1	0.0896	0.0352	0.0787	1.5e-05	6e-06	1.8e-05	8	4	8	8	4	8	13	4	15	18	4	16
Uncharacterized aarF domain-containing protein kinase 1	Adck1	Q9D0L4	1	0	1	0.0571	0	0.0495	2.2e-06	0	4.8e-06	2	0	2	2	0	2	2	0	4	2	0	4
Huntingtin-interacting protein 1	Hip1	Q8VD75	1	0	1	0.036	0	0.0185	6.7e-06	0	3.6e-06	3	0	2	3	0	2	6	0	3	6	0	3
SH3-containing GRB2-like protein 3-interacting protein 1	Sgip1	Q8VD37	1	0	1	0.0459	0	0.0186	3.3e-06	0	3.6e-06	3	0	2	3	0	2	3	0	3	3	0	3
Disks large homolog 2	Dlg2	Q91XM9	1	1	1	0.262	0.0634	0.107	5.7e-05	9e-06	3e-05	18	5	8	19	5	9	51	6	25	51	6	25
Protein SCAI	Scai	Q8C8N2	1	0	1	0.0792	0	0.0429	7.8e-06	0	6.1e-06	5	0	3	5	0	3	7	0	5	7	0	5
Sorbin and SH3 domain-containing protein 1	Sorbs1	Q62417	1	0	1	0.132	0	0.0364	2.9e-05	0	2.1e-05	13	0	4	13	0	4	26	0	17	26	0	17
Serine/arginine repetitive matrix protein 1	Srrm1	Q52KI8	1	0	1	0.0285	0	0.0338	2.2e-06	0	2.4e-06	2	0	2	2	0	2	2	0	2	2	0	2
Pyruvate carboxylase, mitochondrial	Pc	Q05920	1	1	1	0.0747	0.0306	0.0603	2.5e-05	9e-06	2.3e-05	8	4	7	8	4	7	22	6	19	22	6	19
Transcriptional activator protein Pur-alpha	Pura	P42669	1	1	1	0.321	0.106	0.181	4.2e-05	1.4e-05	3.3e-05	10	4	6	13	5	7	38	9	27	38	9	27
BMP-2-inducible protein kinase	Bmp2k	Q91Z96	1	0	1	0.106	0	0.0492	1.5e-05	0	9.7e-06	8	0	6	8	0	7	13	0	8	13	0	8
Long-chain-fatty-acid--CoA ligase 6	Acsl6	Q91WC3	1	0	1	0.043	0	0.0201	4.5e-06	0	2.4e-06	4	0	2	4	0	2	4	0	2	4	0	2
Arf-GAP with GTPase, ANK repeat and PH domain-containing protein 2	Agap2	Q3UHD9	1	0	1	0.0852	0	0.0177	2.2e-05	0	4.8e-06	10	0	2	10	0	2	20	0	4	20	0	4
ATP-binding cassette sub-family D member 3	Abcd3	P55096	1	0	1	0.103	0	0.0668	7.8e-06	0	7.3e-06	5	0	4	5	0	4	7	0	6	7	0	6
IQ motif and SEC7 domain-containing protein 1	Iqsec1	Q8R0S2	1	1	1	0.209	0.0635	0.118	4.6e-05	1.4e-05	2.8e-05	19	6	11	21	6	14	41	9	23	41	9	23
Homer protein homolog 1	Homer1	Q9Z2Y3	1	1	1	0.467	0.0738	0.208	4.6e-05	4.5e-06	3e-05	16	3	8	21	3	11	41	3	25	41	3	25
Diacylglycerol kinase epsilon	Dgke	Q9R1C6	1	0	1	0.0674	0	0.0408	7.8e-06	0	4.8e-06	4	0	3	4	0	3	7	0	4	7	0	4
GlC159:J159ial fibrillary acidic protein	Gfap	P03995	1	1	1	0.551	0.0907	0.337	0.00012	4.5e-06	7.3e-05	25	3	15	39	3	16	107	3	60	143	8	72
Pentatricopeptide repeat domain-containing protein 3, mitochondrial	Ptcd3	Q14C51	1	0	1	0.0701	0	0.0336	6.7e-06	0	3.6e-06	4	0	2	4	0	2	6	0	3	6	0	3
Neurofilament medium polypeptide	Nefm	P08553	1	1	1	0.443	0.169	0.276	0.00022	5e-05	0.0002	43	16	29	70	20	42	198	33	165	198	33	165
Tenascin-R	Tnr	Q8BYI9	1	0	1	0.116	0	0.0162	1.9e-05	0	3.6e-06	11	0	2	12	0	2	17	0	3	17	0	3
AP-3 complex subunit beta-2	Ap3b2	Q9JME5	1	1	1	0.177	0.0508	0.0481	3.2e-05	6e-06	1.2e-05	17	4	6	18	4	6	29	4	10	29	4	10
Cyclin-G-associated kinase	Gak	Q99KY4	1	0	1	0.0268	0	0.0245	3.3e-06	0	3.6e-06	3	0	3	3	0	3	3	0	3	3	0	3
Mitochondrial 2-oxoglutarate/malate carrier protein	Slc25a11	Q9CR62	1	0	1	0.296	0	0.0541	5.1e-05	0	1.5e-05	9	0	2	14	0	3	46	0	12	46	0	12
BTB/POZ domain-containing protein KCTD3	Kctd3	Q8BFX3	1	0	1	0.0761	0	0.0466	7.8e-06	0	7.3e-06	5	0	3	5	0	3	7	0	6	7	0	6
F-actin-capping protein subunit beta	Capzb	P47757	1	1	1	0.235	0.083	0.191	2.2e-05	7.5e-06	1.9e-05	8	2	5	10	2	8	20	5	16	20	5	16
Peripheral plasma membrane protein CASK	Cask	O70589	1	0	1	0.146	0	0.0335	1.5e-05	0	6.1e-06	11	0	3	11	0	4	13	0	5	13	0	5
MAP/microtubule affinity-regulating kinase 3	Mark3	Q03141	1	0	1	0.177	0	0.129	6.7e-06	0	9.7e-06	5	0	4	5	0	4	6	0	8	19	0	17
Peptidyl-glycine alpha-amidating monooxygenase	Pam	P97467	1	0	1	0.0255	0	0.0163	8.9e-06	0	4.8e-06	3	0	2	4	0	3	8	0	4	8	0	4
Rab11 family-interacting protein 2	Rab11fip2	G3XA57	1	0	1	0.162	0	0.0918	1.2e-05	0	6.1e-06	7	0	5	7	0	5	11	0	5	11	0	5
Cadherin-2	Cdh2	P15116	1	1	1	0.183	0.0199	0.0364	2.9e-05	4.5e-06	9.7e-06	12	2	3	14	2	3	26	3	8	26	3	8
Elongation factor 2	Eef2	P58252	1	0	1	0.0303	0	0.0245	5.6e-06	0	2.4e-06	3	0	2	3	0	2	5	0	2	5	0	2
14-3-3 protein gamma	Ywhag	P61982	1	0	1	0.304	0	0.275	1.1e-05	0	9.7e-06	3	0	4	5	0	4	10	0	8	26	0	17
ARF GTPase-activating protein GIT1	Git1	Q68FF6	1	0	1	0.0571	0	0.0519	1e-05	0	8.5e-06	4	0	5	4	0	5	9	0	7	9	0	7
Ral GTPase-activating protein subunit alpha-1	Ralgapa1	Q6GYP7	1	0	1	0.0211	0	0.0133	7.8e-06	0	4.8e-06	4	0	3	4	0	3	7	0	4	7	0	4
Junctophilin-3	Jph3	Q9ET77	1	0	1	0.0712	0	0.0403	5.6e-06	0	3.6e-06	4	0	2	4	0	2	5	0	3	5	0	3
WD repeat-containing protein 60	Wdr60	Q8C761	1	0	1	0.0521	0	0.02	4.5e-06	0	2.4e-06	4	0	2	4	0	2	4	0	2	4	0	2
Neurabin-2	Ppp1r9b	Q6R891	1	0	1	0.0759	0	0.0612	6.7e-06	0	6.1e-06	5	0	4	5	0	4	6	0	5	6	0	5
Serine/threonine-protein kinase MRCK beta	Cdc42bpb	Q7TT50	1	0	1	0.0269	0	0.0146	4.5e-06	0	2.4e-06	4	0	2	4	0	2	4	0	2	4	0	2
Epidermal growth factor receptor substrate 15	Eps15	P42567	1	1	1	0.164	0.0725	0.114	4.7e-05	1.2e-05	3.3e-05	12	5	7	13	5	8	42	8	27	42	8	27
Partitioning defective 3 homolog	Pard3	Q99NH2	1	0	1	0.0233	0	0.021	4.5e-06	0	2.4e-06	3	0	2	3	0	2	4	0	2	4	0	2
Paralemmin-1	Palm	Q9Z0P4	1	0	1	0.204	0	0.0705	7.8e-06	0	2.4e-06	6	0	2	6	0	2	7	0	2	7	0	2
Glutamate receptor 2	Gria2	P23819	1	0	1	0.0974	0	0.0464	1.6e-05	0	1.2e-05	7	0	4	7	0	4	14	0	10	14	0	10
AP-3 complex subunit delta-1	Ap3d1	O54774	1	1	1	0.225	0.0726	0.035	6.8e-05	2.1e-05	2.5e-05	22	7	4	31	8	5	61	14	21	61	14	21
Peripherin	Prph	P15331	1	0	1	0.173	0	0.0821	1e-05	0	3.6e-06	7	0	3	7	0	3	9	0	3	11	0	5
Ganglioside-induced differentiation-associated protein 1	Gdap1	O88741	1	0	1	0.0726	0	0.0922	6.7e-06	0	6.1e-06	2	0	3	2	0	3	6	0	5	6	0	5
Nuclease EXOG, mitochondrial	Exog	Q8C163	1	0	1	0.101	0	0.0571	5.6e-06	0	2.4e-06	2	0	2	2	0	2	5	0	2	5	0	2
Mitogen-activated protein kinase kinase kinase 13	Map3k13	Q1HKZ5	1	0	1	0.0584	0	0.0282	1.1e-05	0	2.4e-06	5	0	2	5	0	2	10	0	2	10	0	2
MAP/microtubule affinity-regulating kinase 4	Mark4	Q8CIP4	1	1	0	0.0878	0.0239	0	8.9e-06	3e-06	0	5	2	0	5	2	0	8	2	0	10	2	0
Peptidyl-prolyl cis-trans isomerase B	Ppib	P24369	1	0	1	0.167	0	0.0972	8.9e-06	0	2.4e-06	4	0	2	5	0	2	8	0	2	8	0	2
Trafficking protein particle complex subunit 10	Trappc10	Q3TLI0	1	0	0	0.0191	0	0	2.2e-06	0	0	2	0	0	2	0	0	2	0	0	2	0	0
Beta-centractin	Actr1b	Q8R5C5	1	0	0	0.0665	0	0	2.2e-06	0	0	2	0	0	2	0	0	2	0	0	2	0	0
Protein-glutamine gamma-glutamyltransferase 2	Tgm2	P21981	1	0	0	0.0364	0	0	2.2e-06	0	0	2	0	0	2	0	0	2	0	0	2	0	0
Epiplakin	Eppk1	Q8R0W0	1	0	0	0.00397	0	0	2.2e-06	0	0	2	0	0	2	0	0	2	0	0	5	0	0
Cleavage and polyadenylation specificity factor subunit 2	Cpsf2	O35218	1	0	0	0.0256	0	0	2.2e-06	0	0	2	0	0	2	0	0	2	0	0	2	0	0
Neuronal pentraxin-1	Nptx1	Q62443	1	0	0	0.0579	0	0	2.2e-06	0	0	2	0	0	2	0	0	2	0	0	2	0	0
Neurofibromin	Nf1	Q04690	1	0	0	0.00704	0	0	2.2e-06	0	0	2	0	0	2	0	0	2	0	0	2	0	0
Dihydropyrimidinase-related protein 1	Crmp1	P97427	1	0	0	0.0787	0	0	3.3e-06	0	0	2	0	0	2	0	0	3	0	0	9	0	0
Adenomatous polyposis coli protein 2	Apc2	Q9Z1K7	1	0	0	0.0172	0	0	3.3e-06	0	0	3	0	0	3	0	0	3	0	0	3	0	0
Elongator complex protein 1	Ikbkap	Q7TT37	1	0	0	0.0128	0	0	2.2e-06	0	0	2	0	0	2	0	0	2	0	0	2	0	0
Guanine nucleotide-binding protein-like 3	Gnl3	Q8CI11	1	0	0	0.0539	0	0	2.2e-06	0	0	2	0	0	2	0	0	2	0	0	2	0	0
Coronin-2A	Coro2a	Q8C0P5	1	0	0	0.0382	0	0	2.2e-06	0	0	2	0	0	2	0	0	2	0	0	2	0	0
Alpha-1-syntrophin	Snta1	Q61234	1	0	0	0.0298	0	0	2.2e-06	0	0	2	0	0	2	0	0	2	0	0	2	0	0
ADP-ribosylation factor-like protein 6	Arl6	O88848	1	0	0	0.102	0	0	2.2e-06	0	0	2	0	0	2	0	0	2	0	0	2	0	0
E3 ubiquitin-protein ligase HERC2	Herc2	Q4U2R1	1	0	0	0.00806	0	0	4.5e-06	0	0	4	0	0	4	0	0	4	0	0	4	0	0
Mitogen-activated protein kinase 3	Mapk3	Q63844	1	0	0	0.0737	0	0	2.2e-06	0	0	2	0	0	2	0	0	2	0	0	3	0	0
La-related protein 1	Larp1	Q6ZQ58	1	0	0	0.0252	0	0	2.2e-06	0	0	2	0	0	2	0	0	2	0	0	2	0	0
Rho GTPase-activating protein 39	Arhgap39	P59281	1	0	0	0.028	0	0	3.3e-06	0	0	3	0	0	3	0	0	3	0	0	3	0	0
Eukaryotic translation initiation factor 4B	Eif4b	Q8BGD9	1	0	0	0.0655	0	0	3.3e-06	0	0	3	0	0	3	0	0	3	0	0	3	0	0
Traf2 and NCK-interacting protein kinase	Tnik	P83510	1	0	0	0.0317	0	0	3.3e-06	0	0	3	0	0	3	0	0	3	0	0	3	0	0
Angiomotin-like protein 1	Amotl1	Q9D4H4	1	0	0	0.0289	0	0	2.2e-06	0	0	2	0	0	2	0	0	2	0	0	2	0	0
Adhesion G protein-coupled receptor B2	Adgrb2	Q8CGM1	1	0	0	0.0128	0	0	2.2e-06	0	0	2	0	0	2	0	0	2	0	0	2	0	0
Pre-B-cell leukemia transcription factor-interacting protein 1	Pbxip1	Q3TVI8	1	0	0	0.0426	0	0	2.2e-06	0	0	2	0	0	2	0	0	2	0	0	2	0	0
Tripartite motif-containing protein 46	Trim46	Q7TNM2	1	0	0	0.0369	0	0	2.2e-06	0	0	2	0	0	2	0	0	2	0	0	2	0	0
CLIP-associating protein 1	Clasp1	Q80TV8	1	0	0	0.0241	0	0	5.6e-06	0	0	3	0	0	3	0	0	5	0	0	5	0	0
Neuroligin-2	Nlgn2	Q69ZK9	1	0	0	0.0538	0	0	5.6e-06	0	0	4	0	0	4	0	0	5	0	0	5	0	0
Dehydrogenase/reductase SDR family member 7B	Dhrs7b	Q99J47	1	0	0	0.0929	0	0	2.2e-06	0	0	2	0	0	2	0	0	2	0	0	2	0	0
Fructosamine-3-kinase	Fn3k	Q9ER35	1	0	0	0.055	0	0	2.2e-06	0	0	2	0	0	2	0	0	2	0	0	2	0	0
D-3-phosphoglycerate dehydrogenase	Phgdh	Q61753	1	0	0	0.075	0	0	4.5e-06	0	0	3	0	0	3	0	0	4	0	0	4	0	0
Optic atrophy 3 protein homolog	Opa3	Q505D7	1	0	0	0.101	0	0	2.2e-06	0	0	2	0	0	2	0	0	2	0	0	2	0	0
Long-chain-fatty-acid--CoA ligase ACSBG1	Acsbg1	Q99PU5	1	0	0	0.0291	0	0	2.2e-06	0	0	2	0	0	2	0	0	2	0	0	2	0	0
Probable ubiquitin carboxyl-terminal hydrolase FAF-X	Usp9x	P70398	1	0	0	0.0156	0	0	3.3e-06	0	0	3	0	0	3	0	0	3	0	0	3	0	0
Protein LAP2	Erbb2ip	Q80TH2	1	0	0	0.0514	0	0	8.9e-06	0	0	6	0	0	6	0	0	8	0	0	9	0	0
Lethal(2) giant larvae protein homolog 1	Llgl1	Q80Y17	1	0	0	0.0183	0	0	2.2e-06	0	0	2	0	0	2	0	0	2	0	0	2	0	0
Neurochondrin	Ncdn	Q9Z0E0	1	0	0	0.0466	0	0	3.3e-06	0	0	3	0	0	3	0	0	3	0	0	3	0	0
Catenin delta-1	Ctnnd1	P30999	1	0	0	0.0288	0	0	5.6e-06	0	0	3	0	0	3	0	0	5	0	0	5	0	0
Ceramide kinase	Cerk	Q8K4Q7	1	0	0	0.0508	0	0	2.2e-06	0	0	2	0	0	2	0	0	2	0	0	2	0	0
Collagen alpha-4(VI) chain	Col6a4	A2AX52	1	0	0	0.00953	0	0	2.2e-06	0	0	2	0	0	2	0	0	2	0	0	2	0	0
Synaptotagmin-6	Syt6	Q9R0N8	1	0	0	0.0157	0	0	2.2e-06	0	0	2	0	0	2	0	0	2	0	0	2	0	0
Regulatory-associated protein of mTOR	Rptor	Q8K4Q0	1	0	0	0.0285	0	0	3.3e-06	0	0	3	0	0	3	0	0	3	0	0	3	0	0
Ankycorbin	Rai14	Q9EP71	1	0	0	0.0306	0	0	3.3e-06	0	0	3	0	0	3	0	0	3	0	0	3	0	0
Inactive hydroxysteroid dehydrogenase-like protein 1	Hsdl1	Q8BTX9	1	0	0	0.0697	0	0	4.5e-06	0	0	2	0	0	3	0	0	4	0	0	4	0	0
Monofunctional C1-tetrahydrofolate synthase, mitochondrial	Mthfd1l	Q3V3R1	1	0	0	0.0317	0	0	2.2e-06	0	0	2	0	0	2	0	0	2	0	0	2	0	0
Succinyl-CoA:3-ketoacid coenzyme A transferase 1, mitochondrial	Oxct1	Q9D0K2	1	0	0	0.0731	0	0	3.3e-06	0	0	2	0	0	2	0	0	3	0	0	3	0	0
Aggrecan core protein	Acan	Q61282	1	0	0	0.0197	0	0	6.7e-06	0	0	3	0	0	3	0	0	6	0	0	6	0	0
Microtubule-associated serine/threonine-protein kinase 1	Mast1	Q9R1L5	1	0	0	0.0261	0	0	3.3e-06	0	0	2	0	0	2	0	0	3	0	0	4	0	0
U4/U6.U5 tri-snRNP-associated protein 1	Sart1	Q9Z315	1	0	0	0.0285	0	0	2.2e-06	0	0	2	0	0	2	0	0	2	0	0	2	0	0
Vesicle-associated membrane protein-associated protein A	Vapa	Q9WV55	1	0	0	0.145	0	0	3.3e-06	0	0	3	0	0	3	0	0	3	0	0	3	0	0
Dynamin-1-like protein	Dnm1l	Q8K1M6	1	0	0	0.0553	0	0	3.3e-06	0	0	3	0	0	3	0	0	3	0	0	3	0	0
Tyrosine-protein phosphatase non-receptor type 13	Ptpn13	Q64512	1	0	0	0.0155	0	0	6.7e-06	0	0	3	0	0	3	0	0	6	0	0	6	0	0
Glycerol kinase	Gk	Q64516	1	0	0	0.0698	0	0	3.3e-06	0	0	3	0	0	3	0	0	3	0	0	3	0	0
DCC-interacting protein 13-beta	Appl2	Q8K3G9	1	0	0	0.0514	0	0	3.3e-06	0	0	3	0	0	3	0	0	3	0	0	3	0	0
Prickle-like protein 2	Prickle2	Q80Y24	1	0	0	0.0213	0	0	3.3e-06	0	0	2	0	0	2	0	0	3	0	0	3	0	0
Gamma-tubulin complex component 2	Tubgcp2	Q921G8	1	0	0	0.0232	0	0	4.5e-06	0	0	2	0	0	2	0	0	4	0	0	4	0	0
Neurofascin	Nfasc	Q810U3	1	0	0	0.0202	0	0	3.3e-06	0	0	2	0	0	2	0	0	3	0	0	3	0	0
Clathrin coat assembly protein AP180	Snap91	Q61548	1	0	0	0.0255	0	0	2.2e-06	0	0	2	0	0	2	0	0	2	0	0	2	0	0
Sn1-specific diacylglycerol lipase alpha	Dagla	Q6WQJ1	1	0	0	0.0584	0	0	6.7e-06	0	0	6	0	0	6	0	0	6	0	0	6	0	0
Casein kinase II subunit alpha	Csnk2a1	Q60737	1	0	0	0.0716	0	0	3.3e-06	0	0	2	0	0	2	0	0	3	0	0	3	0	0
Toll-interacting protein	Tollip	Q9QZ06	1	0	0	0.102	0	0	3.3e-06	0	0	2	0	0	2	0	0	3	0	0	3	0	0
Tubulin alpha chain-like 3	Tubal3	Q3UX10	1	0	0	0.112	0	0	3.3e-06	0	0	2	0	0	2	0	0	3	0	0	15	0	0
Leucine zipper putative tumor suppressor 3	Lzts3	A2AHG0	1	0	0	0.0814	0	0	8.9e-06	0	0	6	0	0	6	0	0	8	0	0	8	0	0
Voltage-dependent R-type calcium channel subunit alpha-1E	Cacna1e	Q61290	1	0	0	0.0154	0	0	2.2e-06	0	0	2	0	0	2	0	0	2	0	0	3	0	0
WD repeat-containing protein 34	Wdr34	Q5U4F6	1	0	0	0.0505	0	0	2.2e-06	0	0	2	0	0	2	0	0	2	0	0	2	0	0
Unconventional myosin-If	Myo1f	P70248	1	0	0	0.0264	0	0	2.2e-06	0	0	2	0	0	2	0	0	2	0	0	2	0	0
CAP-Gly domain-containing linker protein 3	Clip3	B9EHT4	1	0	0	0.112	0	0	7.8e-06	0	0	5	0	0	5	0	0	7	0	0	7	0	0
C-Jun-amino-terminal kinase-interacting protein 2	Mapk8ip2	Q9ERE9	1	0	0	0.0289	0	0	2.2e-06	0	0	2	0	0	2	0	0	2	0	0	2	0	0
Serine/threonine-protein kinase A-Raf	Araf	P04627	1	0	0	0.0348	0	0	2.2e-06	0	0	2	0	0	2	0	0	2	0	0	2	0	0
Peroxisomal 2,4-dienoyl-CoA reductase	Decr2	Q9WV68	1	0	0	0.0788	0	0	2.2e-06	0	0	2	0	0	2	0	0	2	0	0	2	0	0
Protein argonaute-2	Ago2	Q8CJG0	1	0	0	0.0337	0	0	3.3e-06	0	0	3	0	0	3	0	0	3	0	0	3	0	0
NADH dehydrogenase [ubiquinone] flavoprotein 1, mitochondrial	Ndufv1	Q91YT0	1	0	0	0.0388	0	0	2.2e-06	0	0	2	0	0	2	0	0	2	0	0	2	0	0
Tropomodulin-1	Tmod1	P49813	1	0	0	0.103	0	0	2.2e-06	0	0	2	0	0	2	0	0	2	0	0	2	0	0
Potassium/sodium hyperpolarization-activated cyclic nucleotide-gated channel 2	Hcn2	O88703	1	0	0	0.0255	0	0	3.3e-06	0	0	2	0	0	2	0	0	3	0	0	3	0	0
MAP7 domain-containing protein 2	Map7d2	A2AG50	1	0	0	0.0512	0	0	6.7e-06	0	0	3	0	0	3	0	0	6	0	0	6	0	0
Non-specific lipid-transfer protein	Scp2	P32020	1	0	0	0.0457	0	0	3.3e-06	0	0	2	0	0	2	0	0	3	0	0	3	0	0
Polypeptide N-acetylgalactosaminyltransferase 16	Galnt16	Q9JJ61	1	0	0	0.0376	0	0	2.2e-06	0	0	2	0	0	2	0	0	2	0	0	2	0	0
Ubiquitin carboxyl-terminal hydrolase 12	Usp12	Q9D9M2	1	0	0	0.0703	0	0	2.2e-06	0	0	2	0	0	2	0	0	2	0	0	2	0	0
NADH dehydrogenase [ubiquinone] 1 alpha subcomplex subunit 9, mitochondrial	Ndufa9	Q9DC69	1	0	0	0.0637	0	0	3.3e-06	0	0	3	0	0	3	0	0	3	0	0	3	0	0
UPF0606 protein KIAA1549	Kiaa1549	Q68FD9	1	0	0	0.0139	0	0	2.2e-06	0	0	2	0	0	2	0	0	2	0	0	2	0	0
Membrane-associated guanylate kinase, WW and PDZ domain-containing protein 3	Magi3	Q9EQJ9	1	0	0	0.0393	0	0	4.5e-06	0	0	4	0	0	4	0	0	4	0	0	4	0	0
Elongator complex protein 3	Elp3	Q9CZX0	1	0	0	0.0293	0	0	2.2e-06	0	0	2	0	0	2	0	0	2	0	0	2	0	0
Gamma-tubulin complex component 3	Tubgcp3	P58854	1	0	0	0.0387	0	0	5.6e-06	0	0	3	0	0	3	0	0	5	0	0	5	0	0
Armadillo repeat-containing X-linked protein 1	Armcx1	Q9CX83	1	0	0	0.0768	0	0	8.9e-06	0	0	4	0	0	4	0	0	8	0	0	8	0	0
Cytoplasmic dynein 1 light intermediate chain 1	Dync1li1	Q8R1Q8	1	0	0	0.0478	0	0	3.3e-06	0	0	2	0	0	2	0	0	3	0	0	3	0	0
Calmodulin-regulated spectrin-associated protein 2	Camsap2	Q8C1B1	1	0	0	0.0123	0	0	4.5e-06	0	0	2	0	0	2	0	0	4	0	0	4	0	0
E3 ubiquitin-protein ligase UBR5	Ubr5	Q80TP3	1	0	0	0.00609	0	0	2.2e-06	0	0	2	0	0	2	0	0	2	0	0	2	0	0
Pyruvate dehydrogenase (acetyl-transferring)] kinase isozyme 3, mitochondrial	Pdk3	Q922H2	1	0	0	0.104	0	0	5.6e-06	0	0	4	0	0	4	0	0	5	0	0	5	0	0
Adenomatous polyposis coli protein	Apc	Q61315	1	0	0	0.0334	0	0	1.3e-05	0	0	8	0	0	8	0	0	12	0	0	12	0	0
TBC1 domain family member 10B	Tbc1d10b	Q8BHL3	1	0	0	0.0414	0	0	4.5e-06	0	0	4	0	0	4	0	0	4	0	0	4	0	0
Peptidyl-prolyl cis-trans isomerase FKBP8	Fkbp8	O35465	1	0	0	0.0572	0	0	3.3e-06	0	0	2	0	0	2	0	0	3	0	0	3	0	0
NACHT and WD repeat domain-containing protein 2	Nwd2	Q6P5U7	1	0	0	0.0316	0	0	8.9e-06	0	0	5	0	0	5	0	0	8	0	0	8	0	0
Signal recognition particle subunit SRP68	Srp68	Q8BMA6	1	0	0	0.0352	0	0	2.2e-06	0	0	2	0	0	2	0	0	2	0	0	2	0	0
Actin-related protein 2/3 complex subunit 5-like protein	Arpc5l	Q9D898	1	0	0	0.209	0	0	3.3e-06	0	0	3	0	0	3	0	0	3	0	0	3	0	0
Band 4.1-like protein 1	Epb41l1	Q9Z2H5	1	0	0	0.0546	0	0	5.6e-06	0	0	4	0	0	4	0	0	5	0	0	5	0	0
Calmodulin-regulated spectrin-associated protein 3	Camsap3	Q80VC9	1	0	0	0.0319	0	0	5.6e-06	0	0	4	0	0	4	0	0	5	0	0	5	0	0
Protein SERAC1	Serac1	Q3U213	1	0	0	0.0443	0	0	4.5e-06	0	0	3	0	0	3	0	0	4	0	0	4	0	0
Rho guanine nucleotide exchange factor 7	Arhgef7	Q9ES28	1	0	0	0.0244	0	0	4.5e-06	0	0	2	0	0	2	0	0	4	0	0	4	0	0
Calcium uptake protein 3, mitochondrial	Micu3	Q9CTY5	1	0	0	0.0554	0	0	2.2e-06	0	0	2	0	0	2	0	0	2	0	0	2	0	0
Angiomotin	Amot	Q8VHG2	1	0	0	0.0124	0	0	2.2e-06	0	0	2	0	0	2	0	0	2	0	0	2	0	0
Thrombospondin-1	Thbs1	P35441	1	0	0	0.0205	0	0	2.2e-06	0	0	2	0	0	2	0	0	2	0	0	2	0	0
Membrane-associated guanylate kinase, WW and PDZ domain-containing protein 1	Magi1	Q6RHR9	1	0	0	0.0238	0	0	4.5e-06	0	0	3	0	0	3	0	0	4	0	0	4	0	0
Adhesion G protein-coupled receptor L1	Adgrl1	Q80TR1	1	0	0	0.015	0	0	3.3e-06	0	0	2	0	0	2	0	0	3	0	0	3	0	0
Dimethyladenosine transferase 1, mitochondrial	Tfb1m	Q8JZM0	1	0	0	0.0551	0	0	5.6e-06	0	0	2	0	0	3	0	0	5	0	0	5	0	0
Fumarylacetoacetate hydrolase domain-containing protein 2A	Fahd2	Q3TC72	1	0	0	0.0703	0	0	3.3e-06	0	0	2	0	0	3	0	0	3	0	0	3	0	0
Oxysterol-binding protein-related protein 6	Osbpl6	Q8BXR9	1	0	0	0.0396	0	0	4.5e-06	0	0	3	0	0	3	0	0	4	0	0	4	0	0
Protein flightless-1 homolog	Flii	Q9JJ28	1	0	0	0.0205	0	0	3.3e-06	0	0	2	0	0	2	0	0	3	0	0	3	0	0
Versican core protein	Vcan	Q62059	1	0	0	0.0152	0	0	6.7e-06	0	0	4	0	0	4	0	0	6	0	0	6	0	0
T-complex protein 1 subunit alpha	Tcp1	P11983	1	0	0	0.0396	0	0	2.2e-06	0	0	2	0	0	2	0	0	2	0	0	2	0	0
Calcium-independent phospholipase A2-gamma	Pnpla8	Q8K1N1	1	0	0	0.0245	0	0	2.2e-06	0	0	2	0	0	2	0	0	2	0	0	2	0	0
Neuroligin-3	Nlgn3	Q8BYM5	1	0	0	0.0485	0	0	3.3e-06	0	0	2	0	0	2	0	0	3	0	0	4	0	0
Cyclin-dependent kinase-like 5	Cdkl5	Q3UTQ8	1	0	0	0.032	0	0	5.6e-06	0	0	3	0	0	3	0	0	5	0	0	5	0	0
Protein ELFN1	Elfn1	Q8C8T7	1	0	0	0.0531	0	0	6.7e-06	0	0	3	0	0	3	0	0	6	0	0	6	0	0
Caskin-1	Caskin1	Q6P9K8	1	0	0	0.0273	0	0	5.6e-06	0	0	4	0	0	4	0	0	5	0	0	5	0	0
Phytanoyl-CoA dioxygenase, peroxisomal	Phyh	O35386	1	0	0	0.0562	0	0	4.5e-06	0	0	2	0	0	2	0	0	4	0	0	4	0	0
MTSS1-like protein	Mtss1l	Q6P9S0	1	0	0	0.0531	0	0	3.3e-06	0	0	3	0	0	3	0	0	3	0	0	3	0	0
Receptor-type tyrosine-protein phosphatase N2	Ptprn2	P80560	1	0	0	0.031	0	0	3.3e-06	0	0	3	0	0	3	0	0	3	0	0	3	0	0
Peroxiredoxin-2	Prdx2	Q61171	1	0	0	0.106	0	0	2.2e-06	0	0	2	0	0	2	0	0	2	0	0	2	0	0
Carbonyl reductase family member 4	Cbr4	Q91VT4	1	0	0	0.114	0	0	4.5e-06	0	0	3	0	0	3	0	0	4	0	0	4	0	0
Profilin-2	Pfn2	Q9JJV2	1	0	0	0.157	0	0	5.6e-06	0	0	2	0	0	2	0	0	5	0	0	5	0	0
NADH dehydrogenase [ubiquinone] iron-sulfur protein 2, mitochondrial	Ndufs2	Q91WD5	1	0	0	0.041	0	0	2.2e-06	0	0	2	0	0	2	0	0	2	0	0	2	0	0
Solute carrier family 25 member 46	Slc25a46	Q9CQS4	1	0	0	0.0431	0	0	2.2e-06	0	0	2	0	0	2	0	0	2	0	0	2	0	0
Disabled homolog 2-interacting protein	Dab2ip	Q3UHC7	1	0	0	0.0496	0	0	4.5e-06	0	0	4	0	0	4	0	0	4	0	0	14	0	0
Alpha-actinin-4	Actn4	P57780	1	0	0	0.124	0	0	1.9e-05	0	0	10	0	0	11	0	0	17	0	0	17	0	0
Signal-induced proliferation-associated 1-like protein 2	Sipa1l2	Q80TE4	1	0	0	0.0151	0	0	2.2e-06	0	0	2	0	0	2	0	0	2	0	0	4	0	0
Phosphorylase b kinase gamma catalytic chain, skeletal muscle/heart isoform	Phkg1	P07934	1	0	0	0.0438	0	0	2.2e-06	0	0	2	0	0	2	0	0	2	0	0	2	0	0
Disks large-associated protein 2	Dlgap2	Q8BJ42	1	0	0	0.0803	0	0	1.5e-05	0	0	8	0	0	8	0	0	13	0	0	13	0	0
Vacuolar protein sorting-associated protein 16 homolog	Vps16	Q920Q4	1	0	0	0.0286	0	0	2.2e-06	0	0	2	0	0	2	0	0	2	0	0	2	0	0
Methylcrotonoyl-CoA carboxylase subunit alpha, mitochondrial	Mccc1	Q99MR8	1	0	0	0.0391	0	0	4.5e-06	0	0	2	0	0	2	0	0	4	0	0	4	0	0
Huntingtin-associated protein 1	Hap1	O35668	1	0	0	0.0525	0	0	4.5e-06	0	0	4	0	0	4	0	0	4	0	0	4	0	0
Myc box-dependent-interacting protein 1	Bin1	O08539	1	0	0	0.0561	0	0	2.2e-06	0	0	2	0	0	2	0	0	2	0	0	2	0	0
Vinculin	Vcl	Q64727	1	0	0	0.0244	0	0	4.5e-06	0	0	3	0	0	3	0	0	4	0	0	4	0	0
Cytospin-B	Specc1	Q5SXY1	1	0	0	0.0422	0	0	4.5e-06	0	0	4	0	0	4	0	0	4	0	0	4	0	0
Serine beta-lactamase-like protein LACTB, mitochondrial	Lactb	Q9EP89	1	0	0	0.0381	0	0	2.2e-06	0	0	2	0	0	2	0	0	2	0	0	2	0	0
Trafficking protein particle complex subunit 5	Trappc5	Q9CQA1	1	0	0	0.117	0	0	3.3e-06	0	0	2	0	0	2	0	0	3	0	0	3	0	0
Myosin regulatory light chain 12B	Myl12b	Q3THE2	1	0	0	0.122	0	0	3.3e-06	0	0	2	0	0	2	0	0	3	0	0	3	0	0
Guanine nucleotide-binding protein G(z) subunit alpha	Gnaz	O70443	1	0	0	0.152	0	0	5.6e-06	0	0	5	0	0	5	0	0	5	0	0	5	0	0
RalBP1-associated Eps domain-containing protein 2	Reps2	Q80XA6	1	0	0	0.0806	0	0	3.3e-06	0	0	2	0	0	2	0	0	3	0	0	4	0	0
Protein rogdi homolog	Rogdi	Q3TDK6	1	0	0	0.111	0	0	5.6e-06	0	0	3	0	0	3	0	0	5	0	0	5	0	0
Sphingosine-1-phosphate lyase 1	Sgpl1	Q8R0X7	1	0	0	0.0246	0	0	4.5e-06	0	0	2	0	0	3	0	0	4	0	0	4	0	0
Coiled-coil domain-containing protein 177	Ccdc177	Q3UHB8	1	0	0	0.0793	0	0	8.9e-06	0	0	5	0	0	5	0	0	8	0	0	8	0	0
Cell division control protein 42 homolog	Cdc42	P60766	1	0	0	0.141	0	0	3.3e-06	0	0	2	0	0	3	0	0	3	0	0	3	0	0
Glutamate receptor-interacting protein 1	Grip1	Q925T6	1	0	0	0.0231	0	0	3.3e-06	0	0	3	0	0	3	0	0	3	0	0	3	0	0
Dual specificity mitogen-activated protein kinase kinase 1	Map2k1	P31938	1	0	0	0.0738	0	0	2.2e-06	0	0	2	0	0	2	0	0	2	0	0	2	0	0
Phospholipid hydroperoxide glutathione peroxidase, nuclear	Gpx4	Q91XR9	1	0	0	0.0593	0	0	4.5e-06	0	0	2	0	0	2	0	0	4	0	0	4	0	0
GTP-binding protein Di-Ras2	Diras2	Q5PR73	1	0	0	0.171	0	0	5.6e-06	0	0	3	0	0	3	0	0	5	0	0	5	0	0
Serine/threonine-protein phosphatase 2A catalytic subunit beta isoform	Ppp2cb	P62715	1	0	0	0.0615	0	0	3.3e-06	0	0	2	0	0	2	0	0	3	0	0	3	0	0
Diacylglycerol kinase beta	Dgkb	Q6NS52	1	0	0	0.0224	0	0	3.3e-06	0	0	2	0	0	2	0	0	3	0	0	3	0	0
14-3-3 protein beta/alpha	Ywhab	Q9CQV8	1	0	0	0.305	0	0	3.3e-06	0	0	2	0	0	3	0	0	3	0	0	20	0	0
Transmembrane protein 160	Tmem160	Q9D938	1	0	0	0.106	0	0	2.2e-06	0	0	2	0	0	2	0	0	2	0	0	2	0	0
Ras-related protein Rap-2a	Rap2a	Q80ZJ1	1	0	0	0.175	0	0	7.8e-06	0	0	3	0	0	4	0	0	7	0	0	7	0	0
Multifunctional protein ADE2	Paics	Q9DCL9	1	0	0	0.0447	0	0	3.3e-06	0	0	2	0	0	3	0	0	3	0	0	3	0	0
Peptidyl-prolyl cis-trans isomerase A	Ppia	P17742	1	0	0	0.207	0	0	3.3e-06	0	0	3	0	0	3	0	0	3	0	0	3	0	0
Serine/arginine-rich splicing factor 3	Srsf3	P84104	1	0	0	0.14	0	0	2.2e-06	0	0	2	0	0	2	0	0	2	0	0	2	0	0
Glutamate receptor 1	Gria1	P23818	1	0	0	0.032	0	0	4.5e-06	0	0	2	0	0	2	0	0	4	0	0	5	0	0
Glutamate receptor 4	Gria4	Q9Z2W8	1	0	0	0.0732	0	0	7.8e-06	0	0	3	0	0	3	0	0	7	0	0	12	0	0
Ras GTPase-activating protein-binding protein 2	G3bp2	P97379	1	0	0	0.0415	0	0	2.2e-06	0	0	2	0	0	2	0	0	2	0	0	2	0	0
Ras-related protein Rab-5A	Rab5a	Q9CQD1	1	0	0	0.107	0	0	2.2e-06	0	0	2	0	0	2	0	0	2	0	0	2	0	0
Storkhead-box protein 1	Stox1	B2RQL2	1	0	0	0.0172	0	0	2.2e-06	0	0	2	0	0	2	0	0	2	0	0	2	0	0
F-BAR domain only protein 2	Fcho2	Q3UQN2	1	0	0	0.026	0	0	3.3e-06	0	0	2	0	0	2	0	0	3	0	0	3	0	0
Heat shock protein 105 kDa	Hsph1	Q61699	1	0	0	0.0408	0	0	6.7e-06	0	0	3	0	0	3	0	0	6	0	0	6	0	0
D-beta-hydroxybutyrate dehydrogenase, mitochondrial	Bdh1	Q80XN0	1	0	0	0.108	0	0	4.5e-06	0	0	3	0	0	3	0	0	4	0	0	4	0	0
ATP-dependent 6-phosphofructokinase, liver type	Pfkl	P12382	1	0	0	0.118	0	0	4.5e-06	0	0	3	0	0	3	0	0	4	0	0	19	0	0
Protein FAM98A	Fam98a	Q3TJZ6	1	0	0	0.0427	0	0	2.2e-06	0	0	2	0	0	2	0	0	2	0	0	2	0	0
Myelin-associated glycoprotein	Mag	P20917	1	0	0	0.0304	0	0	2.2e-06	0	0	2	0	0	2	0	0	2	0	0	2	0	0
LETM1 domain-containing protein 1	Letmd1	Q924L1	1	0	0	0.0778	0	0	3.3e-06	0	0	2	0	0	2	0	0	3	0	0	3	0	0
Serine protease HTRA1	Htra1	Q9R118	1	0	0	0.0458	0	0	2.2e-06	0	0	2	0	0	2	0	0	2	0	0	2	0	0
Centrosome-associated protein CEP250	Cep250	Q60952	1	0	0	0.0141	0	0	4.5e-06	0	0	3	0	0	3	0	0	4	0	0	4	0	0
Neuronal growth regulator 1	Negr1	Q80Z24	1	0	0	0.155	0	0	1.3e-05	0	0	5	0	0	5	0	0	12	0	0	12	0	0
Long-chain-fatty-acid--CoA ligase 3	Acsl3	Q9CZW4	1	0	0	0.0903	0	0	5.6e-06	0	0	5	0	0	5	0	0	5	0	0	5	0	0
Fragile X mental retardation syndrome-related protein 2	Fxr2	Q9WVR4	1	0	0	0.0461	0	0	5.6e-06	0	0	2	0	0	2	0	0	5	0	0	9	0	0
Carnitine O-palmitoyltransferase 1	Cpt1a	P97742	1	0	0	0.0388	0	0	4.5e-06	0	0	3	0	0	3	0	0	4	0	0	4	0	0
Unconventional myosin-Ic	Myo1c	Q9WTI7	1	0	0	0.0649	0	0	8.9e-06	0	0	5	0	0	5	0	0	8	0	0	8	0	0
CAP-Gly domain-containing linker protein 2	Clip2	Q9Z0H8	1	0	0	0.0621	0	0	3.3e-06	0	0	3	0	0	3	0	0	3	0	0	10	0	0
DnaJ homolog subfamily A member 3, mitochondrial	Dnaja3	Q99M87	1	0	0	0.123	0	0	1.1e-05	0	0	5	0	0	5	0	0	10	0	0	10	0	0
Tryptophan 5-hydroxylase 2	Tph2	Q8CGV2	1	0	0	0.0492	0	0	2.2e-06	0	0	2	0	0	2	0	0	2	0	0	2	0	0
Solute carrier family 25 member 33	Slc25a33	Q3TZX3	1	0	0	0.0562	0	0	3.3e-06	0	0	3	0	0	3	0	0	3	0	0	3	0	0
Cyclin-dependent kinase 18	Cdk18	Q04899	1	0	0	0.0621	0	0	3.3e-06	0	0	2	0	0	2	0	0	3	0	0	4	0	0
DnaJ homolog subfamily C member 11	Dnajc11	Q5U458	1	0	0	0.0644	0	0	7.8e-06	0	0	3	0	0	3	0	0	7	0	0	7	0	0
Glutamate receptor ionotropic, NMDA 2A	Grin2a	P35436	1	0	0	0.0355	0	0	5.6e-06	0	0	4	0	0	4	0	0	5	0	0	6	0	0
Transmembrane and coiled-coil domains protein 3	Tmcc3	Q8R310	1	0	0	0.0566	0	0	2.2e-06	0	0	2	0	0	2	0	0	2	0	0	2	0	0
DnaJ homolog subfamily B member 6	Dnajb6	O54946	1	0	0	0.0849	0	0	3.3e-06	0	0	3	0	0	3	0	0	3	0	0	3	0	0
E3 ubiquitin-protein ligase TRIM32	Trim32	Q8CH72	1	0	0	0.104	0	0	1e-05	0	0	6	0	0	6	0	0	9	0	0	9	0	0
Probable Xaa-Pro aminopeptidase 3	Xpnpep3	B7ZMP1	1	0	0	0.152	0	0	7.8e-06	0	0	6	0	0	6	0	0	7	0	0	7	0	0
Poly(rC)-binding protein 1	Pcbp1	P60335	1	0	0	0.115	0	0	7.8e-06	0	0	3	0	0	3	0	0	7	0	0	7	0	0
Sorbin and SH3 domain-containing protein 2	Sorbs2	Q3UTJ2	1	1	0	0.0627	0.0161	0	1.2e-05	3e-06	0	7	2	0	7	2	0	11	2	0	11	2	0
Synaptopodin	Synpo	Q8CC35	1	0	0	0.0678	0	0	6.7e-06	0	0	5	0	0	5	0	0	6	0	0	6	0	0
Brain-specific angiogenesis inhibitor 1-associated protein 2	Baiap2	Q8BKX1	1	0	0	0.101	0	0	1.3e-05	0	0	6	0	0	8	0	0	12	0	0	12	0	0
Acylglycerol kinase, mitochondrial	Agk	Q9ESW4	1	0	0	0.114	0	0	8.9e-06	0	0	4	0	0	4	0	0	8	0	0	8	0	0
Disks large homolog 3	Dlg3	P70175	1	0	0	0.0836	0	0	1e-05	0	0	6	0	0	6	0	0	9	0	0	9	0	0
ELAV-like protein 4	Elavl4	Q61701	1	0	0	0.203	0	0	4.5e-06	0	0	2	0	0	2	0	0	4	0	0	11	0	0
Glutamate receptor 3	Gria3	Q9Z2W9	1	0	0	0.0743	0	0	1e-05	0	0	3	0	0	3	0	0	9	0	0	13	0	0
Protein phosphatase 1 regulatory subunit 29	Elfn2	Q68FM6	1	0	0	0.0231	0	0	2.2e-06	0	0	2	0	0	2	0	0	2	0	0	2	0	0
Protein-L-isoaspartate(D-aspartate) O-methyltransferase	Pcmt1	P23506	1	0	0	0.123	0	0	4.5e-06	0	0	2	0	0	2	0	0	4	0	0	4	0	0
Carboxypeptidase E	Cpe	Q00493	1	0	0	0.0546	0	0	3.3e-06	0	0	2	0	0	2	0	0	3	0	0	3	0	0
Synaptotagmin-5	Syt5	Q9R0N5	1	0	0	0.181	0	0	7.8e-06	0	0	4	0	0	4	0	0	7	0	0	14	0	0
Dystrobrevin alpha	Dtna	Q9D2N4	1	0	0	0.0349	0	0	4.5e-06	0	0	2	0	0	2	0	0	4	0	0	4	0	0
Alpha-actinin-1	Actn1	Q7TPR4	1	0	0	0.103	0	0	2.2e-06	0	0	2	0	0	2	0	0	2	0	0	15	0	0
Cystic fibrosis transmembrane conductance regulator	Cftr	P26361	1	0	0	0.0122	0	0	2.2e-06	0	0	2	0	0	2	0	0	2	0	0	2	0	0
ELAV-like protein 2	Elavl2	Q60899	1	0	1	0.264	0	0.0444	1.5e-05	0	3.6e-06	8	0	2	8	0	3	13	0	3	13	0	3
Protein numb homolog	Numb	Q9QZS3	1	0	0	0.0643	0	0	2.2e-06	0	0	2	0	0	2	0	0	2	0	0	12	0	0
Constitutive coactivator of PPAR-gamma-like protein 2	Fam120c	Q8C3F2	1	0	0	0.0302	0	0	4.5e-06	0	0	3	0	0	3	0	0	4	0	0	4	0	0
BTB/POZ domain-containing protein KCTD8	Kctd8	Q50H33	1	0	0	0.0441	0	0	1e-05	0	0	2	0	0	2	0	0	9	0	0	9	0	0
Septin-10	Sep10	Q9DB72	1	0	0	0.0885	0	0	7.8e-06	0	0	2	0	0	3	0	0	7	0	0	13	0	0
BTB/POZ domain-containing protein 17 O	Btbd17	P62814	1	0	0	0.0962	0	0	6.7e-06	0	0	3	0	0	3	0	0	6	0	0	6	0	0
V-type proton ATPase subunit B, brain isoform	Atp6v1b2	Q9JM76	1	0	0	0.117	0	0	7.8e-06	0	0	5	0	0	5	0	0	7	0	0	7	0	0
Actin-related protein 2/3 complex subunit 3	Arpc3	P35293	1	0	0	0.174	0	0	3.3e-06	0	0	3	0	0	3	0	0	3	0	0	3	0	0
Ras-related protein Rab-18	Rab18	Q8CG46	1	0	0	0.165	0	0	3.3e-06	0	0	3	0	0	3	0	0	3	0	0	3	0	0
Structural maintenance of chromosomes protein 5	Smc5	P55066	1	0	0	0.0163	0	0	2.2e-06	0	0	2	0	0	2	0	0	2	0	0	2	0	0
Neurocan core protein	Ncan	Q61423	1	0	0	0.0363	0	0	8.9e-06	0	0	5	0	0	5	0	0	8	0	0	8	0	0
Potassium voltage-gated channel subfamily A member 4	Kcna4	Q8CHG7	1	0	0	0.078	0	0	5.6e-06	0	0	4	0	0	4	0	0	5	0	0	6	0	0
Rap guanine nucleotide exchange factor 2	Rapgef2	A2AKB4	1	0	0	0.0127	0	0	2.2e-06	0	0	2	0	0	2	0	0	2	0	0	2	0	0
FERM and PDZ domain-containing protein 1	Frmpd1	P29341	1	0	0	0.011	0	0	2.2e-06	0	0	2	0	0	2	0	0	2	0	0	2	0	0
Polyadenylate-binding protein 1	Pabpc1	Q61410	1	0	0	0.186	0	0	2.1e-05	0	0	11	0	0	11	0	0	19	0	0	19	0	0
cGMP-dependent protein kinase 2	Prkg2	Q5M8N0	1	0	0	0.0105	0	0	4.5e-06	0	0	2	0	0	2	0	0	4	0	0	4	0	0
CB1 cannabinoid receptor-interacting protein 1	Cnrip1	Q9WV18	1	0	0	0.165	0	0	2.2e-06	0	0	2	0	0	2	0	0	2	0	0	2	0	0
Gamma-aminobutyric acid type B receptor subunit 1	Gabbr1	Q9CVB6	1	0	0	0.0375	0	0	3.3e-06	0	0	2	0	0	3	0	0	3	0	0	3	0	0
Actin-related protein 2/3 complex subunit 2	Arpc2	Q60605	1	0	0	0.06	0	0	2.2e-06	0	0	2	0	0	2	0	0	2	0	0	2	0	0
Myosin light polypeptide 6	Myl6	Q65CL1	1	0	0	0.212	0	0	7.8e-06	0	0	3	0	0	3	0	0	7	0	0	7	0	0
Catenin alpha-3	Ctnna3	Q9D7F7	1	0	0	0.0212	0	0	2.2e-06	0	0	2	0	0	2	0	0	2	0	0	2	0	0
Charged multivesicular body protein 4c	Chmp4c	P10639	1	0	0	0.0776	0	0	2.2e-06	0	0	2	0	0	2	0	0	2	0	0	2	0	0
Thioredoxin	Txn	G5E829	1	0	0	0.21	0	0	4.5e-06	0	0	2	0	0	2	0	0	4	0	0	4	0	0
Plasma membrane calcium-transporting ATPase 1	Atp2b1	Q80UP3	1	0	0	0.082	0	0	7.8e-06	0	0	3	0	0	3	0	0	7	0	0	16	0	0
Diacylglycerol kinase zeta	Dgkz	P12815	1	0	0	0.0301	0	0	2.2e-06	0	0	2	0	0	2	0	0	2	0	0	2	0	0
Alpha-1,3/1,6-mannosyltransferase ALG2	Alg2	Q9DBE8	1	0	0	0.147	0	0	1.1e-05	0	0	5	0	0	5	0	0	10	0	0	10	0	0
Mitochondrial fission regulator 1-like	Mtfr1l	Q9CWE0	1	0	0	0.0692	0	0	2.2e-06	0	0	2	0	0	2	0	0	2	0	0	2	0	0
Dynein light chain 1, cytoplasmic	Dynll1	P63168	1	0	0	0.326	0	0	2.2e-06	0	0	2	0	0	2	0	0	2	0	0	2	0	0
Glycine receptor subunit beta	Glrb	P48168	1	0	0	0.0847	0	0	5.6e-06	0	0	4	0	0	4	0	0	5	0	0	5	0	0
Potassium voltage-gated channel subfamily KQT member 2	Kcnq2	Q9Z351	1	0	0	0.029	0	0	2.2e-06	0	0	2	0	0	2	0	0	2	0	0	2	0	0
ATP-sensitive inward rectifier potassium channel 10	Kcnj10	Q9JM63	1	0	0	0.0976	0	0	1e-05	0	0	4	0	0	4	0	0	9	0	0	9	0	0
Ankyrin repeat and BTB/POZ domain-containing protein BTBD11	Btbd11	Q6GQW0	1	0	0	0.0667	0	0	1.3e-05	0	0	7	0	0	7	0	0	12	0	0	12	0	0
Serine/threonine-protein phosphatase PP1-alpha catalytic subunit	Ppp1ca	P62137	1	0	0	0.191	0	0	6.7e-06	0	0	5	0	0	6	0	0	6	0	0	6	0	0
Very-long-chain (3R)-3-hydroxyacyl-CoA dehydratase 3	Hacd3	Q8K2C9	1	0	0	0.0552	0	0	5.6e-06	0	0	3	0	0	3	0	0	5	0	0	5	0	0
Glycogen synthase kinase-3 beta	Gsk3b	Q9WV60	1	0	0	0.0833	0	0	3.3e-06	0	0	2	0	0	2	0	0	3	0	0	3	0	0
E3 ubiquitin-protein ligase MIB2	Mib2	Q8R516	1	0	0	0.0267	0	0	4.5e-06	0	0	3	0	0	3	0	0	4	0	0	4	0	0
Palmitoyl-protein thioesterase 1	Ppt1	O88531	1	0	0	0.0817	0	0	5.6e-06	0	0	2	0	0	2	0	0	5	0	0	5	0	0
BTB/POZ domain-containing protein KCTD12	Kctd12	Q6WVG3	1	0	0	0.131	0	0	2.2e-06	0	0	2	0	0	2	0	0	2	0	0	11	0	0
Prohibitin	Phb	P67778	1	0	0	0.191	0	0	4.5e-06	0	0	4	0	0	4	0	0	4	0	0	4	0	0
Actin-related protein 3	Actr3	Q99JY9	1	0	0	0.163	0	0	1.1e-05	0	0	5	0	0	5	0	0	10	0	0	10	0	0
Src substrate cortactin	Cttn	Q60598	1	0	0	0.0733	0	0	7.8e-06	0	0	4	0	0	4	0	0	7	0	0	7	0	0
DDB1- and CUL4-associated factor 7	Dcaf7	P61963	1	0	0	0.132	0	0	6.7e-06	0	0	4	0	0	4	0	0	6	0	0	6	0	0
Rabphilin-3A	Rph3a	P47708	1	0	0	0.0485	0	0	2.2e-06	0	0	2	0	0	2	0	0	2	0	0	2	0	0
Hyaluronan and proteoglycan link protein 1	Hapln1	Q9QUP5	1	0	0	0.124	0	0	1.1e-05	0	0	4	0	0	5	0	0	10	0	0	10	0	0
LanC-like protein 1	Lancl1	O89112	1	0	0	0.0501	0	0	5.6e-06	0	0	2	0	0	2	0	0	5	0	0	5	0	0
Wolframin	Wfs1	P56695	1	0	0	0.0213	0	0	3.3e-06	0	0	2	0	0	2	0	0	3	0	0	3	0	0
Claudin-11	Cldn11	Q60771	1	0	0	0.15	0	0	1.5e-05	0	0	3	0	0	3	0	0	13	0	0	13	0	0
Hemoglobin subunit beta-1	Hbb-b1	P02088	1	0	0	0.224	0	0	6.7e-06	0	0	3	0	0	4	0	0	6	0	0	6	0	0
Mitochondrial pyruvate carrier 2	Mpc2	Q9D023	1	0	0	0.118	0	0	6.7e-06	0	0	2	0	0	3	0	0	6	0	0	6	0	0
Lon protease homolog 2, peroxisomal	Lonp2	Q9DBN5	1	0	0	0.027	0	0	2.2e-06	0	0	2	0	0	2	0	0	2	0	0	2	0	0
Prohibitin-2	Phb2	O35129	1	0	0	0.124	0	0	7.8e-06	0	0	4	0	0	4	0	0	7	0	0	7	0	0
Casein kinase I isoform delta	Csnk1d	Q9DC28	1	0	0	0.222	0	0	1.2e-05	0	0	8	0	0	9	0	0	11	0	0	11	0	0
Arf-GAP with GTPase, ANK repeat and PH domain-containing protein 3	Agap3	Q8VHH5	1	0	0	0.0571	0	0	1e-05	0	0	4	0	0	4	0	0	9	0	0	15	0	0
Coiled-coil domain-containing protein 15	Ccdc15	Q8C9M2	1	0	0	0.0173	0	0	3.3e-06	0	0	2	0	0	2	0	0	3	0	0	3	0	0
Cytochrome c oxidase subunit NDUFA4	Ndufa4	Q62425	1	0	0	0.476	0	0	8.9e-06	0	0	4	0	0	5	0	0	8	0	0	8	0	0
Ankyrin repeat and sterile alpha motif domain-containing protein 1B	Anks1b	Q8BIZ1	1	0	0	0.0246	0	0	5.6e-06	0	0	3	0	0	3	0	0	5	0	0	5	0	0
Actin-related protein 2/3 complex subunit 4	Arpc4	P59999	1	0	0	0.161	0	0	7.8e-06	0	0	3	0	0	3	0	0	7	0	0	7	0	0
G-protein coupled receptor 98	Gpr98	Q8VHN7	1	0	0	0.00238	0	0	2.2e-06	0	0	2	0	0	2	0	0	2	0	0	2	0	0
Beta-adducin	Add2	Q9QYB8	1	0	0	0.0924	0	0	1.2e-05	0	0	5	0	0	5	0	0	11	0	0	12	0	0
ADP-ribosylation factor 3	Arf3	P61205	1	0	0	0.116	0	0	4.5e-06	0	0	2	0	0	3	0	0	4	0	0	4	0	0
Metaxin-2	Mtx2	O88441	1	0	0	0.122	0	0	2.2e-06	0	0	2	0	0	2	0	0	2	0	0	2	0	0
Phosphatidylserine decarboxylase proenzyme	Pisd	Q8BSF4	1	1	0	0.214	0.064	0	2.9e-05	7.5e-06	0	8	2	0	10	2	0	26	5	0	26	5	0
Syntaxin-binding protein 5	Stxbp5	Q8K400	1	0	0	0.0165	0	0	3.3e-06	0	0	2	0	0	3	0	0	3	0	0	3	0	0
RUN domain-containing protein 3A	Rundc3a	O08576	1	0	0	0.0516	0	0	6.7e-06	0	0	2	0	0	2	0	0	6	0	0	6	0	0
F-actin-capping protein subunit alpha-2 =	Capza2	P47754	1	0	0	0.203	0	0	2.2e-05	0	0	5	0	0	6	0	0	20	0	0	20	0	0
Voltage-dependent anion-selective channel protein 3	Vdac3	Q60931	1	1	0	0.159	0.0671	0	1.3e-05	3e-06	0	3	2	0	3	2	0	12	2	0	17	2	0
Epithelial discoidin domain-containing receptor 1	Ddr1	Q03146	1	0	0	0.0165	0	0	5.6e-06	0	0	2	0	0	2	0	0	5	0	0	5	0	0
AP-2 complex subunit sigma	Ap2s1	P62743	1	0	0	0.155	0	0	4.5e-06	0	0	2	0	0	3	0	0	4	0	0	4	0	0
Excitatory amino acid transporter 1	Slc1a3	P56564	1	0	0	0.105	0	0	2.5e-05	0	0	3	0	0	4	0	0	22	0	0	22	0	0
Cytochrome b-c1 complex subunit 8	Uqcrq	Q9CQ69	1	0	0	0.293	0	0	7.8e-06	0	0	3	0	0	4	0	0	7	0	0	7	0	0
Dynein light chain 2, cytoplasmic	Dynll2	Q9D0M5	1	0	0	0.0899	0	0	1.3e-05	0	0	2	0	0	3	0	0	12	0	0	12	0	0
ADP/ATP translocase 2	Slc25a5	P51881	1	0	0	0.386	0	0	2.5e-05	0	0	7	0	0	10	0	0	22	0	0	62	0	0
Drebrin-like protein	Dbnl	Q62418	1	0	0	0.0642	0	0	2.2e-06	0	0	2	0	0	2	0	0	2	0	0	2	0	0
Actin, aortic smooth muscle	Acta2	P62737	1	0	0	0.302	0	0	1.2e-05	0	0	2	0	0	5	0	0	11	0	0	149	0	0
Leukemia inhibitory factor receptor	Lifr	P42703	1	0	0	0.0137	0	0	2.2e-06	0	0	2	0	0	2	0	0	2	0	0	2	0	0
StAR-related lipid transfer protein 9	Stard9	Q80TF6	1	0	0	0.00417	0	0	4.5e-06	0	0	2	0	0	2	0	0	4	0	0	4	0	0
Flotillin-1	Flot1	O08917	1	0	0	0.0561	0	0	2.2e-06	0	0	2	0	0	2	0	0	2	0	0	2	0	0
